# Supplementary material for: Relative Contributions of Specific Activity Histories and Spontaneous Processes to Size Remodeling of Glutamatergic Synapses
Source: PLoS Biol. 2016 Oct 24;14(10):e1002572. doi: 10.1371/journal.pbio.1002572 (PMC5077109; doi:10.1371/journal.pbio.1002572)
Supplement: S1 Data — (XLSX) [file pbio.1002572.s001.xlsx]

## Sheet: Figure 2
Figure 2, Panels C,D
Time (days)	CI1	CI2	Ref1	Ref2
2	1070.47	883.393	443.13	550.303
2.02082	1074.6	917.19	455.06	581.658
2.04162	1067.64	930.06	454.04	578.292
2.06244	1093.94	941.53	456.812	593.916
2.08333	1094.1	956.446	463.602	608.974
2.1042	1109.7	956.106	480.496	607.866
2.12499	1093.29	947.614	477.66	586.998
2.14583	1095.88	939.01	484.24	579.316
2.16667	1058.99	939.594	502.356	562.126
2.18749	1035.86	921.868	497.542	560.762
2.20833	1015.43	925.61	497.858	553.806
2.22919	1047.73	919.014	510.016	541.076
2.24998	1062.21	915.438	516.826	539.75
2.27082	1073.11	926.04	508.51	547.992
2.2935	1080	931.372	523.51	536.694
2.3125	1090.93	940.868	533.646	523.38
2.33336	1068.11	952.844	518.09	525.266
2.35414	1029.34	968.702	523.536	540.378
2.37501	1045	971.714	530.952	538.244
2.39587	1033.85	984.79	534.342	555.722
2.41666	1033.06	973.14	515.406	564.426
2.43749	1025.46	999.2	536.042	567.164
2.45829	1043.2	1015.19	529.61	559.61
2.47914	1034.82	1001.47	535.176	572.27
2.49999	1021.82	985.718	545.91	560.702
2.52089	1025.86	989.424	563.934	545.842
2.54168	1003.25	958.202	576.834	552.092
2.56248	999.646	941.582	599.228	539.63
2.58331	951.08	954.202	611.388	526.11
2.606	948.806	957.444	608.306	530.124
2.62502	929.286	979.922	620.78	565.768
2.64584	941.262	981.186	623.61	580.346
2.66666	938.06	976.242	635.97	609.448
2.68748	965.796	980.978	638.182	636.516
2.7083	968.238	976.492	645.59	630.296
2.72914	957.342	990.354	650.156	641.874
2.74998	967.3	1015.21	663.658	630.606
2.7708	933.31	1020.55	647.046	626.906
2.79167	919.172	1026.99	647.956	613.596
2.81245	897.002	1076.24	659.696	643.262
2.83333	853.854	1038.9	658.21	621.524
2.85414	849.68	1022.47	665.416	647.438
2.87499	854.268	1023.57	691.764	674.32
2.89582	846.336	1005.88	711.736	712.222
2.91851	838.802	962.332	723.63	704.782
2.93748	886.1	962.352	740.282	712.79
2.95834	860.108	946.527	739.09	713.933
2.97914	891.822	952.703	741.668	667.778
2.99999	911.767	943.683	745.245	624.015
3.02081	925.842	951.138	750.197	631.812		Start of 2 day period
3.04171	934.525	954.13	754.33	633.673
3.06251	914.412	937.228	768.242	636.952
3.08333	902.64	937.216	790.398	628.566
3.10419	914.73	943.45	791.752	618.718
3.12501	940.3	939.336	809.914	602.858
3.14581	946.806	939.826	821.908	603.306
3.16668	950.59	951.648	833.776	625.236
3.18749	955.862	917.922	845.978	675.872
3.20832	946.158	909.62	867.446	692.364
3.231	902.968	899.446	882.26	709.064
3.25001	851.92	879.764	917.898	705.964
3.27084	837.45	847.346	942.202	668.442
3.29169	811.024	836.136	945.918	627.428
3.31251	798.12	827.124	962.846	626.228
3.33332	793.648	818.014	951.73	619.16
3.35424	822.974	813.984	931.778	605.35
3.37503	840.996	830.512	916.056	618.298
3.39582	837.95	840.712	913.298	631.262
3.4167	859.268	844.986	903.024	638.234
3.43748	862.18	847.016	916.53	633.338
3.45834	832.02	864.444	924.316	679.01
3.47916	833.826	839.89	921.154	680.878
3.49999	843.53	832.032	896.278	689.43
3.52084	835.382	819.232	900.394	685.734
3.54352	857.09	813.08	891.31	686.86
3.5625	869.374	799.57	871.388	664.312
3.58334	891.252	795.096	885.924	677.4
3.60419	872.212	797.728	918.986	687.168
3.62502	867.65	814.72	933.302	681.894
3.64586	877.858	832.57	957.904	690.006
3.66668	901.514	814.838	983.574	691.342
3.68752	860.142	854.686	980.846	673.67
3.70838	875.236	838.03	987.158	682.958
3.72917	875.126	846.582	972.846	688.882
3.75001	887.834	834.154	978.612	700.42
3.77084	870.102	854.006	996.436	723.746
3.79171	903.852	851.878	1013.32	735.452
3.81248	930.938	848.624	1036.56	730.642
3.83338	937.546	791.922	1074.97	734.978
3.856	921.312	782.748	1069.82	750.234
3.87505	948.068	784.102	1089.62	729.13
3.89584	940.382	742.6	1086.55	734.816
3.9167	935.064	747.556	1070.02	725.538
3.93752	920.97	796.724	1060.29	725.446
3.95834	896.258	811.592	1090.73	696.946
3.97916	864.048	788.158	1080.02	683.67
4	854.946	803.466	1112.95	672.394
4.02086	852.678	803.726	1130.63	688.228
4.04168	834.944	783.376	1147.32	661.258
4.06245	863.038	751.024	1141.97	664.234
4.08333	881.238	767.836	1157.22	663.116
4.10417	892.298	770.65	1155	659.694
4.125	889.34	773.698	1186.97	616.656
4.14587	913.67	768.076	1197.24	637.006
4.16852	913.11	820.91	1203.8	622.622
4.18753	894.3	826.194	1215.74	635.586
4.20833	890.898	833.08	1261.8	640.424
4.22918	888.642	883.36	1258.67	652.202
4.25	885.28	939.354	1274.56	645.746
4.27087	872.458	932.466	1290.38	696.628
4.2917	879.794	936.302	1279.86	722.686
4.31252	860.198	938.132	1254.1	757.93
4.33337	849.142	907.922	1263.1	799.392
4.35417	866.278	858.682	1270.95	826.562
4.37565	878.462	833.958	1287.8	831
4.39586	891.286	832.928	1307.27	846.244
4.41667	898.842	818.19	1283.8	824.898
4.43752	920.77	797.22	1273.5	794.002
4.45833	892.618	802.292	1270.94	807.278
4.481	883.238	809.032	1255.66	788.052
4.5	877.288	778.95	1219.24	810.452
4.52088	854.16	778.524	1247.9	810.716
4.5417	833.722	793.938	1237.64	832.948
4.5625	837.872	792.938	1240.8	845.564
4.58333	833.774	772.022	1252.69	862.232
4.60418	812.7	820.02	1288.95	853.312
4.62503	840.32	830.846	1273.86	879.522
4.64582	843.634	845.626	1264.62	874.418
4.66668	840.494	841.226	1288.37	840.696
4.68755	831.18	852.184	1295.5	797.692
4.70838	871.958	829.956	1336.28	761.572
4.7292	848.242	845.512	1316.15	740.006
4.75002	836.312	813.302	1340.15	739.858
4.77088	824.308	812.19	1311.26	748.534
4.79352	821.002	832.736	1301	770.226
4.81256	766.368	826.082	1258.59	769.88
4.83337	763.954	809.11	1267.69	762.424
4.85418	750.17	825.286	1256.61	761.362
4.87502	737.762	816.192	1256.92	757.576
4.89586	707.532	776.758	1251.44	767.282
4.91667	699.124	771.85	1224.47	819.59
4.93751	705.176	783.1	1223.8	863.296
4.95837	699.998	766.668	1228.93	883.99
4.97919	696.834	775.97	1208.25	890.664
5.00003	704.096	790.736	1206.77	910.122
5.02087	721.656	796.496	1210.36	876.012		End of 2 day period
5.04169	700.842	775.526	1189.88	877.468
5.06255	690.836	783.884	1191.79	908.212
5.08337	695.954	770.754	1195.96	934.944
5.10602	705.556	757.344	1191.05	951.346
5.12503	695.706	761.29	1181	952.526
5.14589	698.706	767.74	1200.63	955.288
5.16671	710.316	755.638	1165.47	980.374
5.18756	698.514	755.75	1141.48	989.846
5.20836	686.358	777.654	1144.97	985.074
5.22921	681.172	784.454	1149.95	1022.15
5.25007	675.996	770.624	1126.13	1033.02
5.27086	653.726	780.028	1150.66	1028.33
5.29171	654.082	772.244	1150.02	1037.91
5.31256	642.54	771.048	1111.37	1017.85
5.33334	643.212	748.332	1097.45	1004.69
5.35424	648.16	755.408	1093.79	990.812
5.37507	676.59	764.814	1087.41	948.148
5.3959	692.612	783.034	1116.55	916.994
5.41856	711.953	772.74	1127.76	929.225
5.43753	716.213	782.48	1148.49	910.277

## Sheet: Figure 3
Active Networks							TTX								Active Networks				TTX
Pearsons			Spearmans				Pearsons			Spearmans					Range/Mean				Range/Mean
CI	Non-CI		CI	Non-CI			CI	Non-CI		CI	Non-CI				CI	Non-CI			CI	Non-CI
0.620509	0.745777		0.529604	0.779792			0.752983	0.647653		0.798258	0.653833				0.514774	0.196068			0.275842	0.179376
	0.227384			0.281409				0.928091			0.920209				0.269626	0.166843			0.231983	0.175102
	0.198375			0.137161				0.14717			0.204355				0.270268	0.281382			0.134624	0.428529
	-0.172066			-0.23584				0.67488			0.667073				0.282562	0.339899			0.18037	0.215255
0.416285	-0.385661		0.322995	-0.353204			0.191736	0.20216		0.170383	0.274216				0.15195	0.288272			0.337842	0.116337
	-0.0799173			-0.3172				-0.433586			-0.501916				0.319773	0.164616			0.221088	0.162858
	-0.499908			-0.369354				-0.129286			-0.197909				0.53165	0.176256			0.135917	0.239108
	0.353329			0.25413				-0.405908			-0.353659				0.192322	0.40081			0.229393	0.156184
0.20948	-0.385661		0.1327	-0.353204			0.090112	0.20216		-0.0221254	0.274216				0.141303	0.182233			0.253373	0.0727084
	-0.150181			-0.357435				-0.803885			-0.75453				0.562982	0.218474			0.102685	0.201705
	0.0655526			0.18492				0.383758			0.29547				0.208501	0.364362			0.299012	0.38217
	-0.597863			-0.656567				-0.27708			-0.218293				0.272673	0.165698			0.279788	0.14919
0.779171	0.353329		0.722418	0.25413			0.614433	-0.405908		0.624913	-0.353659				0.519382	0.258898			0.20512	0.190963
	0.37167			0.257851				-0.218113			-0.129617				0.171688	0.258119			0.181875	0.152757
	-0.550134			-0.479376				-0.0915018			-0.0536585				0.301512	0.250145			0.204124	0.204992
	-0.597863			-0.656567				-0.27708			-0.218293				0.379193	0.264446			0.0960128	0.171192
0.516252	0.126989		0.393802	0.175602			0.573703	-0.30823		0.252908	-0.123077				0.604569	0.236438			0.240018	0.34178
	-0.333992			-0.367362				-0.562576			-0.452908				0.381922	0.178772			0.154328	0.0805946
	-0.386351			-0.368531				0.236033			0.127392				0.404679	0.246076			0.114333	0.403876
	-0.328664			-0.20535				0.546274			0.550844				0.160586	0.170197			0.209191	0.139088
0.557429	0.389322		0.554194	0.342997			0.812649	0.878283		0.851782	0.847842				0.316144	0.183991			0.288003	0.123701
	0.702025			0.683577				0.8896			0.830957				0.165694	0.122334			0.123283	0.233723
	0.861745			0.852509				0.578196			0.736023				0.243442	0.500491			0.292775	0.139632
	0.649827			0.640732				0.670699			0.709944				0.176695	0.134624			0.435924	0.313246
-0.0556297	-0.442437		-0.112368	-0.43399			0.879149	0.806782		0.843715	0.702064				0.304398	0.163208			0.297369	0.247554
	0.583659			0.554968				0.923028			0.836585				0.326528	0.253007			0.428614	0.536162
	-0.829854			-0.659053				0.89617			0.882364				0.181439	0.367738			0.29025	0.479879
	0.336393			0.4249				0.884802			0.930019				0.208511	0.312709			0.405792	0.699724
0.475463	-0.174318		0.509767	-0.274808			0.059944	-0.137622		0.284803	-0.176173				0.558596	0.167169			0.26668	0.39713
	-0.773294			-0.789735				-0.222524			-0.309006				0.180863	0.437526			0.332353	0.354164
	-0.506087			-0.524287				-0.254847			-0.183114				0.469192	0.347318			0.257022	0.377521
	-0.713909			-0.715125				0.588849			0.632458				0.139913	0.281239			0.141502	0.382395
0.271377	-0.174318		0.268387	-0.274808			-0.142336	-0.137622		-0.0523452	-0.176173				0.296422	0.290486			0.212257	0.236659
	0.372433			0.407878				0.0924156			0.199062				0.597159	0.255223			0.336443	0.209959
	0.0841891			0.0447545				-0.39511			-0.24878				0.448892	0.369274			0.461367	0.239757
	0.136462			0.124797				0.367528			0.362477				0.478112	0.264562			0.210887	0.259621
-0.405445	-0.713909		-0.4761	-0.789735			0.69305	0.588849		0.478236	0.632458				0.403813	0.207935			0.551542	0.235218
	0.164937			0.407878				0.618018			0.631144				0.451641	0.287292			0.167637	0.152836
	-0.179957			-0.204182				0.401426			0.450281				0.722593	0.279608			0.31234	0.178264
	0.136462			0.124797				0.367528			0.362477				0.377734	0.426517			0.0935598	0.188462
0.882182	-0.24612		0.90626	-0.144108			-0.193589	0.733613		0.0249531	0.565291				0.349336	0.440707			0.17014	0.276787
	-0.342629			-0.199654				-0.00484167			0.0440901				0.267981	0.186389			0.139832	0.241256
	0.308741			0.464839				0.695608			0.593433				0.452151	0.393346			0.114729	0.188462
	0.288109			0.383842				-0.133227			-0.0816135				0.287798	0.195268			0.133199	0.0845816
0.446365	-0.741304		0.41522	-0.712903			0.937718	0.785297		0.928143	0.724203				0.279206	0.262768			0.160079	0.120737
	-0.334122			-0.334156				0.868849			0.774109				0.176339	0.171655			0.181633	0.185371
	0.444961			0.263448				0.637593			0.592683				0.170281	0.250143			0.237323	0.278438
	-0.210097			-0.368778				0.652993			0.626642				0.278611	0.544681			0.272761	0.363852
-0.0941948	-0.183718		-0.16067	-0.104383			-0.556775	-0.252612		-0.540418	-0.229443				0.241355	0.316585			0.204915	0.296573
	0.299178			0.375413				0.747757			0.784669				0.224582	0.61216			0.0964795	0.339117
	-0.0190819			-0.117241				0.329374			0.396167				0.189965	0.585465			0.252635	0.165134
	-0.28346			-0.305215				-0.191689			-0.154007				0.223792	0.148827			0.219807	0.119867
0.435769	-0.340985		0.377767	-0.30343			-0.244897	0.235059		-0.261498	0.302962				0.176303	0.270789			0.191748	0.0927073
	-0.163119			-0.180245				-0.493714			-0.513589				0.174014	0.205325			0.314647	0.219594
	0.287906			0.199029				-0.63273			-0.431359				0.272263	0.341507			0.236479	0.189091
	0.132051			0.115068				0.366205			0.36115				0.233897	0.214605			0.169067	0.151858
-0.449229	0.387337		-0.515957	0.360645			-0.113525	0.783299		-0.00711462	0.689855				0.199696	0.361691			0.155312	0.21623
	0.425487			0.334486				-0.164317			-0.145718				0.421702	0.227088			0.285994	0.312891
	-0.914693			-0.933918				0.908407			0.921739				0.353477	0.700145			0.44183	0.3981
	0.318809			0.332148				0.0624438			0.0206851				0.144989	0.282148			0.105472	0.0878082
-0.845517	0.387337		-0.787793	0.360645			-0.658802	0.783299		-0.61054	0.689855				0.238307	0.222674			0.186439	0.14734
	-0.391735			-0.455768				-0.823535			-0.683267				0.173678	0.266231			0.2014	0.179799
	-0.167938			-0.161164				0.65717			0.655468				0.230925	0.356269			0.0647143	0.20016
	0.266365			0.165988				-0.646361			-0.601713				0.163163	0.149706			0.146853	0.143942
0.324861	0.318809		0.311141	0.332148			0.327267	0.0624438		0.308711	0.0270035				0.354515	0.696213			0.257721	0.198234
	0.884885			0.806593				-0.703807			-0.62108				0.284414	0.173421
	0.0447904			0.158596				0.13344			0.0952962				0.414804	0.174892
	0.266365			0.165988				-0.646361			-0.65331				0.166017	0.366556
0.423554	-0.823744		0.43252	-0.891915			0.892702	0.911753		0.858861	0.93694				0.416169	0.353123
	-0.556637			-0.44519				0.823656			0.893166				0.281452	0.168259
	0.749182			0.606323				0.893268			0.816393				0.377086	0.130993
	0.119993			-0.0217254				0.831815			0.80736				0.241963	0.223788
0.902898	0.711831		0.880014	0.562827			0.735436	0.572925		0.667439	0.518051				0.328944	0.220707
	0.5387			0.426061				0.177862			0.142761				0.150773	0.542049
	0.00929361			0.159959				0.440948			0.407037				0.341543	0.45672
	0.0788701			0.126603				0.00944908			0.0405416				0.17194	0.323439
0.37425	0.131507		0.363347	0.125294			0.0920356	0.829248		0.0160316	0.860842				0.121297	0.247381
	0.880198			0.851287				0.456168			0.28403				0.335888	0.287896
	-0.126168			-0.0838979				0.760128			0.789772				0.182975	0.150644
	-0.577045			-0.556301				0.406931			0.23279				0.270549	0.421431
0.331754	-0.186818		0.34196	-0.182904			-0.192139	0.299261		-0.1159	0.23427				0.510917	0.209067
	-0.644387			-0.636111				-0.602965			-0.633548				0.197763	0.562984
	0.216532			0.149368				0.108969			0.0513817				0.557014	0.283471
	0.544111			0.485434				-0.554147			-0.592495				0.252619	0.238564
0.735189	-0.651696		0.673916	-0.553139			0.7102	-0.250167		0.726995	-0.280091				0.340434	0.265101
	-0.457231			-0.583424				-0.175889			-0.246547				0.327717	0.317422
	-0.705271			-0.726378				0.435299			0.407582				0.334617	0.193615
	-0.175515			-0.216599				0.634967			0.499113				0.242527	0.460137
0.486839	0.702172		0.468519	0.557204			0.771635	0.678256		0.791056	0.676016				0.170501	0.273452
	0.541867			0.582317				0.64734			0.713172				0.208336	0.35343
	-0.643998			-0.587805				0.701288			0.731283				0.242513	0.270284
	-0.211373			-0.295506				0.530119			0.613522				0.160513	0.219848
-0.93108	0.889577		-0.67972	0.676671			0.128984	0.210062		0.136242	0.20273				0.493414	0.360276
	-0.872064			-0.614905				0.694604			0.714863				0.241352	0.24698
	-0.656222			-0.67168				-0.402701			-0.397873				0.263932	0.0796569
	0.581027			0.505397				0.0431709			0.059523				0.215894	0.441233
0.530335	0.502143		0.248121	-0.0386467			0.228498	-0.569541		0.319843	-0.508759				0.195635	0.223036
	0.724378			0.676141				-0.740673			-0.781788				0.631995	0.213326
	0.267983			0.25492				-0.669843			-0.675929				0.291535	0.534304
	0.528433			0.607046				-0.460875			-0.580187				0.52007	0.753789
0.379055	0.502143		0.127761	-0.0386467			0.397207	-0.569541		0.236635	-0.508759				0.498261	0.407757
	0.550042			0.590715				0.0986884			0.187406				0.462166	0.3673
	0.16652			0.108153				0.335371			0.421021				0.56849	0.674864
	0.391511			0.429345				0.0654808			0.0691634				0.343949	0.782571
0.735429	0.528433		0.708985	0.607046			0.01179	-0.460875		0.00166113	-0.580187				0.481728	0.649232
	0.570432			0.57575				0.00889421			-0.0668982				0.632749	0.886878
	0.372756			0.312146				0.872266			0.844156				0.328481	0.712912
	0.391511			0.429345				0.0654808			0.0691634				0.729182	0.565595
0.568097	0.675562		0.429345	0.207771			0.231932	0.311122		0.383721	0.319088				0.363465	0.527874
	0.612935			0.560999				0.592747			0.537753				0.396633	0.30686
	0.511949			0.573824				0.506122			0.552401				0.861848	0.716233
	0.153417			0.194781				-0.0189642			0.0653881				0.420372	0.349044
0.503613	0.675325		0.421476	0.207771			0.324893	0.311122		0.425853	0.319088				0.583425	0.633487
	0.207296			0.0557517				0.545229			0.599215				0.497125	0.388088
	0.466161			0.200329				0.530642			0.508155				0.375538	0.818857
	0.22934			0.0472569				0.55612			0.609635				0.599585	0.443719
0.208796	0.153417		0.191242	0.194781			0.845601	-0.0352154		0.81048	0.0653881				0.710074	0.535672
	0.350644			0.220595				-0.0487987			0.0459076				0.310603	0.230055
	0.130483			0.0114664				0.651882			0.755361				0.341851	0.488499
	0.210527			0.0472569				0.545305			0.609635				0.703625	0.343782
-0.152517	-0.631333		-0.222044	-0.641766			0.212478	-0.369835		0.0215947	-0.281788				0.250701	0.283455
	0.487182			0.580491				0.628842			0.573996				0.338707	0.370866
	-0.28914			-0.256879				-0.416139			-0.306101				0.658694	0.441064
	0.510655			0.533276				0.535468			0.42691				0.512403	0.485637
-0.295426	-0.478723		-0.232728	-0.385587			-0.787564	-0.714085		-0.728632	-0.61643				0.599702	0.591146
	-0.0584279			-0.0663539				0.907534			0.893386				0.81966	0.306237
	-0.511307			-0.62886				-0.431068			-0.469496				1.11785	0.328363
	0.348988			0.302548				0.389212			0.3508				0.909488	0.637876
0.38597	-0.478723		0.383018	-0.385587			-0.297685	-0.714085		-0.275445	-0.61643				0.489958	0.670371
	-0.0645603			-0.0930074				0.255032			0.222742				0.411276	0.751771
	0.378222			0.190106				-0.840121			-0.757928				0.447058	1.1006
	0.280121			0.332889				0.0445758			0.203262				0.568522	0.265609
-0.114353	0.348988		-0.168967	0.302548			0.371047	0.389212		0.341287	0.3508				0.875801	0.489445
	-0.258501			-0.238688				0.124329			0.0759589				0.489965	0.737059
	-0.789548			-0.780253				0.828213			0.937632				0.683242	0.49648
	0.280121			0.332889				0.0445758			0.203262				0.339452	0.74722
0.635074	0.160407		0.504927	0.42113			0.265311	0.292715		0.202054	0.233162				0.688101	0.682417
	0.0432674			0.204297				0.723138			0.705527				0.590601	0.716311
	0.0223511			-0.173742				0.448185			0.243884
	0.00415529			-0.140009				0.347164			0.384929
-0.116882	0.258439		-0.125571	0.42113			0.447537	0.292715		0.233162	0.233162
	-0.134169			-0.17654				0.856085			0.766385
	0.586482			0.554826				-0.0102173			-0.104651
	-0.260501			-0.29048				-0.257716			-0.250982
0.0543162	-0.117438		0.0437667	-0.140009			0.608882	0.347164		0.384929	0.384929
	0.26225			0.283846				0.281244			0.250076
	0.395721			0.20191				-0.168208			-0.167774
	-0.260501			-0.29048				-0.257716			-0.250982
0.00703452	0.0421505		0.0184961	0.0138371			0.764209	0.76688		0.761703	0.76865
	0.74413			0.724987				0.432876			0.454847
	-0.446279			-0.43891				-0.12216			-0.243582
	0.571275			0.529489				-0.255863			-0.303534
0.00786651	0.559942		0.0426637	0.5286			0.0136211	0.328		0.183781	0.376321
	-0.185006			-0.131481				0.330262			0.390969
	0.551017			0.568622				0.345915			0.245243
	-0.084071			-0.149508				-0.414391			-0.32981
0.477779	0.109495		0.52646	-0.0478001			0.305169	0.443315		-0.0323165	0.446542
	-0.416582			-0.509092				0.694782			0.52084
	-0.275543			-0.305626				0.528611			0.446844
	-0.424476			-0.493221				0.64447			0.56418
0.493203	0.0710282		0.411664	0.032967			-0.420644	-0.0720491		-0.224404	-0.150106
	0.293722			0.0860929				0.617292			0.684989
	-0.438609			-0.402231				-0.551151			-0.230897
	-0.879652			-0.820867				0.204133			0.0484748
-0.262617	0.0710282		-0.269605	0.032967			-0.228595	-0.0720491		-0.0684083	-0.150106
	0.291161			0.252961				0.162041			0.159921
	-0.494932			-0.51357				0.399181			0.424645
	-0.0208563			-0.0625674				-0.281691			-0.103443
0.153679	-0.879652		0.128287	-0.820867			0.197308	0.204133		0.241921	0.0484748
	0.00939288			0.113998				0.181415			0.236031
	-0.474449			-0.473696				-0.404732			-0.36862
	-0.0208563			-0.0625674				-0.281691			-0.103443
0.490966	-0.679828		0.499839	-0.593234			0.0856909	-0.0521079		0.0434914	0.0314105
	-0.219519			-0.096942				0.499915			0.304289
	-0.104684			-0.136223				-0.325708			-0.495111
	-0.177459			-0.209252				-0.331976			-0.164383
0.0568143	-0.679828		-0.0828003	-0.593234			0.538196	-0.0521079		0.712776	0.0314105
	0.0463737			-0.0115158				0.430345			0.210359
	0.0734013			0.12721				0.131601			0.106161
	-0.741347			-0.561973				-0.468007			-0.282694
-0.0772268	-0.177459		-0.147072	-0.209252			0.359957	-0.331976		0.188614	-0.164383
	0.185351			0.155204				-0.729655			-0.707743
	0.0547051			0.149764				-0.446322			-0.477801
	-0.741347			-0.561973				-0.468007			-0.282694
-0.18605	0.0513702		-0.179891	0.00596052
	0.310239			0.310827
	-0.715026			-0.684229
	0.100343			0.124839
0.634911	0.509544		0.628806	0.52607
	0.481233			0.492261
	-0.598439			-0.5812
	-0.873036			-0.865097
-0.150254	-0.116547		-0.0947039	-0.177741
	0.614721			0.525054
	0.189504			0.162634
	-0.115381			-0.0779558
0.267467	0.141705		0.39488	0.112703
	-0.775562			-0.70299
	-0.261866			-0.377819
	0.376443			0.205355
-0.176199	-0.00415915		-0.139711	0.219445
	0.69359			0.556342
	-0.454379			-0.303205
	0.760006			0.652902
-0.251848	-0.00415915		-0.308833	0.219445
	0.49852			0.132148
	0.162128			0.180672
	-0.485478			-0.342564
0.496336	-0.881526		0.443912	-0.841548
	-0.485478			-0.342564
	0.760006			0.652902
	0.557644			0.627282
0.418305	0.479735		0.441001	0.408911
	0.564142			0.515107
	-0.0457319			-0.12947
	-0.608098			-0.623647
-0.560117	-0.177392		-0.52777	-0.0485832
	0.293212			0.217002
	-0.67618			-0.646238
	0.842021			0.847801
0.580139	0.815931		0.623373	0.847508
	0.738508			0.718155
	0.89873			0.913953
	0.630936			0.608501
0.0603027	-0.1402		-0.086711	-0.0615204
	0.851242			0.852218
	0.344906			0.270061
	-0.574285			-0.616103
-0.394896	0.856301		-0.353234	0.848505
	-0.0812285			-0.042349
	0.42711			0.339281
	0.171082			0.277741
0.428312	-0.373384		0.529236	-0.181415
	0.40691			0.240668
	0.662661			0.548446
	0.102332			0.130428
-0.0738704	-0.499804		-0.0919289	-0.529764
	0.151382			0.209498
	-0.371281			-0.34272
	0.235274			0.238011
-0.404802	0.481413		-0.397928	0.598847
	-0.102581			-0.184835
	-0.273416			-0.333223
	0.667488			0.53078
0.0892128	-0.172179		0.183037	-0.166211
	0.783559			0.672797
	-0.805767			-0.834395
	-0.335611			-0.299042
0.256635	-0.385604		0.338831	-0.226461
	-0.0535116			-0.126734
	0.143907			-0.0839945
	-0.100914			-0.0780535
-0.656457	-0.385604		-0.741939	-0.226461
	0.152721			0.0866914
	0.78408			0.686379
	-0.749132			-0.753899
-0.493157	-0.100914		-0.496189	-0.0780535
	0.0745171			0.165214
	0.13638			0.242447
	-0.749132			-0.753899
0.804001	-0.0923183		0.858274	-0.132266
	-0.253624			-0.214509
	-0.04874			-0.0241918
	0.103914			0.115448
0.262223	-0.0923183		0.264485	-0.132266
	-0.765033			-0.836646
	-0.297853			-0.527313
	-0.417182			-0.450629
0.242973	0.103914		0.21067	0.115448
	0.694942			0.751505
	-0.488192			-0.558576
	-0.417182			-0.450629
0.300184	0.633966		0.433907	0.700478
	0.268417			0.429224
	-0.50136			-0.567081
	0.243933			0.0715719
-0.626111	-0.0874937		-0.768275	-0.160296
	0.502481			0.406721
	-0.763024			-0.805399
	0.81373			0.768371
-0.204755	-0.0874937		-0.286224	-0.160296
	0.693616			0.818841
	0.668445			0.560694
	0.197453			0.317869
0.564846	0.548667		0.566173	0.580347
	0.777415			0.677863
	0.309529			0.479646
	0.0421714			0.113123
-0.0469809	-0.571007		0.149021	-0.187052
	0.249248			0.2423
	0.928544			0.891097
	0.216193			0.369215
0.921219	0.726904		0.895111	0.865074
	0.651216			0.797707
	0.00556213			-0.0498487
	-0.0737527			-0.158799
0.0868701	0.169786		0.36775	0.244131
	0.724737			0.647587
	0.0570596			0.281796
	0.389069			0.131151
0.19884	0.0576603		0.119876	0.16458
	0.14643			-0.285889
	0.148429			0.281796
	0.441341			-0.140166
0.810688	0.910301		0.671333	0.928014
	0.724737			0.647587
	0.130737			-0.285889
	0.110496			-0.00367893
0.00945124	-0.226664		-0.153575	-0.159818
	0.179305			0.260392
	-0.0998017			-0.0765727
	-0.0873047			-0.0277273
-0.41815	-0.428534		-0.219478	-0.2975
	0.735662			0.747316
	-0.0873047			-0.0277273
	0.641617			0.751155
0.754689	0.107908		0.464447	0.0651866
	0.20514			0.0439716
	-0.062584			0.232069
	-0.244464			-0.342954
0.251831	0.391514		0.0852914	0.457416
	-0.160707			-0.140919
	0.638302			0.726426
	0.293493			0.196793
-0.327342	0.638302		-0.207277	0.726426
	-0.377424			-0.29152
	0.704674			0.841258
	-0.774937			-0.364046
0.409007	-0.160707		0.519196	-0.140604
	-0.485244			0.00696279
	-0.250588			-0.243559
	-0.774937			-0.313806
-0.214451	-0.52736		-0.476781	-0.629232
	0.782076			0.795251
	0.770145			0.798705
	-0.200705			-0.649954
-0.961068	0.79809		-0.992229	0.833488
	-0.682015			-0.82473
	-0.360563			-0.3786
	0.524033			0.397718
-0.202387	-0.582999		-0.320382	-0.677953
	0.540087			0.37712
	-0.709196			-0.835091
	0.502981			0.579772
0.0431285	-0.318883		0.248227	-0.0819611
	0.439697			0.558187
-0.104267	-0.275935		-0.0288005	-0.41844
	0.849994			0.73062
	-0.491896			-0.55128
	0.80392			0.693
0.842839	0.068053		0.86013	0.182485
	0.216174			0.202344
	-0.522697			-0.507863
	-0.66446			-0.549676
-0.0699306	0.162936		0.0253469	0.202344
	0.240659			0.275732
	0.920971			0.940179
	-0.234742			0.0565526
0.31047	0.354497		0.427931	0.444664
	-0.175404			-0.20448
	0.95605			0.966271
	0.247128			0.311462
0.959719	-0.860237		0.987484	-0.824111
	-0.888736			-0.8278
	0.916958			0.940975
	0.922224			0.953096

## Sheet: Figure 4
Before Carbachol							After Carbachol
Pearsons			Spearmans				Pearsons			Spearmans
CI	Non-CI		CI	Non-CI			CI	Non-CI		CI	Non-CI
0.754689	0.107908		0.464447	0.0651866			-0.54682	-0.0810319		-0.727273	-0.65035
	0.20514			0.0439716				0.678528			0.461538
	-0.062584			0.232069				0.59387			0.93007
	-0.244464			-0.342954				-0.611601			-0.734266
0.251831	0.391514		0.0852914	0.457416			-0.0739845	0.618198		-0.671329	0.762238
	-0.160707			-0.140919				-0.601217			-0.944056
	0.638302			0.726426				0.778723			0.615385
	0.293493			0.196793				0.504668			0.013986
-0.327342	0.638302		-0.207277	0.726426			0.404423	0.778723		0.321678	0.615385
	-0.377424			-0.29152				0.783747			0.713287
	0.704674			0.841258				-0.102968			-0.615385
	-0.774937			-0.364046				0.0983779			-0.328671
0.409007	-0.160707		0.519196	-0.140604			0.825998	-0.601217		0.718182	-0.709091
	-0.485244			0.00696279				-0.229813			-0.327273
	-0.250588			-0.243559				0.0897551			0.290909
	-0.774937			-0.313806				0.0983779			0.263636
-0.214451	-0.52736		-0.476781	-0.629232			0.850862	0.727433		0.916084	0.86014
	0.782076			0.795251				0.77783			0.874126
	0.770145			0.798705				0.147688			0.412587
	-0.200705			-0.649954				-0.0438926			0.328671
-0.961068	0.79809		-0.992229	0.833488			0.664528	0.589586		0.867133	0.629371
	-0.682015			-0.82473				0.350624			0.573427
	-0.360563			-0.3786				0.669716			0.475524
	0.524033			0.397718				0.618105			0.447552
-0.202387	-0.582999		-0.320382	-0.677953			0.833336	0.854832		0.713287	0.923077
	0.540087			0.37712				0.706196			0.72028
	-0.709196			-0.835091				-0.598547			-0.895105
	0.502981			0.579772				-0.702087			-0.804196
0.0431285	-0.318883		0.248227	-0.0819611			0.737569	0.648366		0.783217	0.608392
	0.439697			0.558187				0.443339			0.27972
-0.104267	-0.275935		-0.0288005	-0.41844			0.825047	0.188225		0.624242	-0.212121
	0.849994			0.73062				0.49017			0.187879
	-0.491896			-0.55128				0.803527			0.69697
	0.80392			0.693				0.782184			0.515152
0.842839	0.068053		0.86013	0.182485			0.705746	0.552108		0.672727	0.478788
	0.216174			0.202344				0.88602			0.709091
	-0.522697			-0.507863				0.406016			0.272727
	-0.66446			-0.549676				0.183561			-0.030303
-0.0699306	0.162936		0.0253469	0.202344			0.58385	0.801949		0.272727	0.538462
	0.240659			0.275732				0.852646			0.804196
	0.920971			0.940179				-0.644632			-0.692308
	-0.234742			0.0565526				0.18302			0.34965
0.31047	0.354497		0.427931	0.444664			-0.660006	-0.798558		-0.7	-0.7
	-0.175404			-0.20448				0.954289			0.998791
	0.95605			0.966271				-0.0459144			0.00909091
	0.247128			0.311462				0.145958			0.227273
0.959719	-0.860237		0.987484	-0.824111			0.0089133	0.308763		-0.0666667	0.127273
	-0.888736			-0.8278				0.620619			0.563636
	0.916958			0.940975				-0.0675888			-0.0545455
	0.922224			0.953096				-0.569758			-0.6
0.804001	-0.0923183		0.858274	-0.132266			0.0223041	-0.188319		0.223942	-0.182663
	-0.253624			-0.214509				0.11407			0.339525
	-0.04874			-0.0241918				0.75224			0.504644
	0.103914			0.115448				0.118047			0.153767
0.262223	-0.0923183		0.264485	-0.132266			-0.280379	-0.188319		-0.547988	-0.182663
	-0.765033			-0.836646				0.359362			0.488132
	-0.297853			-0.527313				-0.268733			0.20743
	-0.417182			-0.450629				-0.0434792			-0.28999
0.242973	0.103914		0.21067	0.115448			0.0804249	0.118047		0.31063	0.153767
	0.694942			0.751505				-0.224425			-0.122807
	-0.488192			-0.558576				0.474397			0.539732
	-0.417182			-0.450629				-0.0434792			-0.28999
0.300184	0.633966		0.433907	0.700478			0.0200066	-0.717501		0.0629515	-0.640867
	0.268417			0.429224				-0.0646917			-0.665635
	-0.50136			-0.567081				-0.363432			-0.628483
	0.243933			0.0715719				0.737966			0.576883
-0.626111	-0.0874937		-0.768275	-0.160296			-0.636545	0.301342		-0.865841	0.628483
	0.502481			0.406721				-0.81343			-0.669763
	-0.763024			-0.805399				0.183128			-0.455108
	0.81373			0.768371				0.396051			0.529412
-0.204755	-0.0874937		-0.286224	-0.160296			0.311944	0.301342		0.403509	0.628483
	0.693616			0.818841				0.650686			0.104231
	0.668445			0.560694				0.72409			0.909185
	0.197453			0.317869				0.786424			0.448916
0.564846	0.548667		0.566173	0.580347			0.275256	-0.555517		0.314757	-0.560372
	0.777415			0.677863				-0.154536			-0.143447
	0.309529			0.479646				-0.505772			-0.275542
	0.0421714			0.113123				-0.603496			-0.636739
-0.0469809	-0.571007		0.149021	-0.187052			-0.269285	0.0719701		-0.560372	0.455108
	0.249248			0.2423				-0.199638			0.00309598
	0.928544			0.891097				-0.14161			0.176471
	0.216193			0.369215				-0.0767518			0.411765
0.921219	0.726904		0.895111	0.865074			0.758766	0.740933		0.820433	0.779154
	0.651216			0.797707				0.802404			0.882353
	0.00556213			-0.0498487				0.883085			0.882353
	-0.0737527			-0.158799				0.691934			0.863777
0.0868701	0.169786		0.36775	0.244131			0.480418	0.869245		0.69453	0.892673
	0.724737			0.647587				0.426968			0.680083
	0.0570596			0.281796				0.883085			0.882353
	0.389069			0.131151				0.499185			0.692466
0.19884	0.0576603		0.119876	0.16458			0.585387	0.868283		0.758514	0.896801
	0.14643			-0.285889				0.802404			0.882353
	0.148429			0.281796				0.426968			0.680083
	0.441341			-0.140166				0.802855			0.863777
0.810688	0.910301		0.671333	0.928014			0.000943507	-0.646032		-0.0319917	-0.795666
	0.724737			0.647587				0.384211			0.407637
	0.130737			-0.285889				-0.0274445			-0.263158
	0.110496			-0.00367893				0.385845			0.399381
0.00945124	-0.226664		-0.153575	-0.159818			0.197775	0.202429		0.186791	0.306502
	0.179305			0.260392				0.226612			0.126935
	-0.0998017			-0.0765727				0.385845			0.399381
	-0.0873047			-0.0277273				0.66097			0.931889
-0.41815	-0.428534		-0.219478	-0.2975
	0.735662			0.747316
	-0.0873047			-0.0277273
	0.641617			0.751155

## Sheet: Figure 6
Same Axon, Any dendrite							Same Axon, Same Dendrite
Pearsons			Spearmans				Pearsons			Spearmans
CI	nonCI		CI	nonCI			CI	nonCI		CI	nonCI
0.924881	0.959319		0.912003	0.959644			-0.0519916	-0.420209		0.197734	-0.522895
	0.951785			0.939061				0.135505			0.131938
	0.909924			0.89593				0.688937			0.760176
	0.852198			0.866674				0.308373			0.364015
0.654537	0.0724674		0.631822	0.0400093			-0.446571	-0.798601		-0.406221	-0.812905
0.424827	-0.27804		0.450509	-0.31938				0.602353			0.472826
0.274687	0.540381		0.341004	0.468432				-0.780496			-0.824815
0.200209	0.657966		0.247919	0.545213				0.689348			0.637604
0.0935798	0.242992		0.115865	0.257401			0.291146	-0.36157		0.373844	-0.270583
0.860489	0.489224		0.867368	0.467854				-0.420209			-0.522895
	-0.35741			-0.14963				0.555728			0.572387
	-0.539448			-0.333141				0.688937			0.760176
	0.323577			0.447502			0.654537	0.0724674		0.631822	0.0724674
	0.632131			0.630782				-0.27804			-0.27804
	0.252146			0.350254				0.242992			0.242992
	0.198479			0.308626				0.489224			0.489224
	-0.160099			-0.18617			0.860489	0.252146		0.867368	0.252146
	0.0717681			0.0861471				0.198479			0.198479
	-0.851703			-0.794056				-0.851703			-0.851703
	-0.912292			-0.789084				-0.912292			-0.912292
0.291146	-0.798601		0.373844	-0.812905			-0.120756	0.371509		-0.110315	0.371509
0.694585	-0.416082		0.699121	-0.428076				0.32781			0.32781
-0.446571	-0.511977		-0.406221	-0.56013				0.595899			0.595899
-0.0519916	0.602353		0.197734	0.472826				-0.0899089			-0.0899089
-0.384645	-0.780496		-0.330597	-0.824815			0.796308	-0.85192		0.871068	-0.894311
-0.413424	-0.474379		-0.290703	-0.50185				-0.772774			-0.750463
	-0.564548			-0.652983				-0.514563			-0.36043
	0.689348			0.637604				-0.293659			-0.337766
	-0.36157			-0.270583			0.854745	-0.772774		0.819611	-0.750463
	-0.420209			-0.522895				-0.756564			-0.705597
	0.135505			0.131938				-0.293659			-0.337766
	0.438602			0.399399				-0.268465			-0.248265
	0.555728			0.572387			-0.785702	0.937468		-0.829209	0.93698
	0.688937			0.760176				-0.859053			-0.864824
	0.308373			0.364015				0.67542			0.68432
	-0.657995			-0.53735				-0.647296			-0.592391
0.796308	-0.85192		0.871068	-0.894311			-0.620101	0.590494		-0.631013	0.576549
0.894285	-0.772774		0.863552	-0.750463				-0.158859			-0.340772
0.854745	-0.756564		0.819611	-0.705597				0.808675			0.808511
	-0.936486			-0.949237				-0.53389			-0.572155
	-0.727382			-0.819843			-0.485121	0.487922		-0.402461	0.390294
	-0.762838			-0.790009				-0.936453			-0.878059
	-0.514563			-0.36043				-0.635326			-0.737389
	-0.293659			-0.337766				-0.152673			0.0942584
	-0.268465			-0.248265			0.494873	-0.876783		0.444293	-0.878469
-0.485121	0.34547		-0.402461	0.324402				-0.270104			-0.362748
-0.389314	-0.870393		-0.34341	-0.784552				0.657189			0.578879
-0.336917	-0.946488		-0.27218	-0.772809				0.861139			0.863705
-0.396036	-0.702049		-0.356391	-0.719822			0.51503	0.480855		0.387286	0.396719
0.918484	-0.687339		0.803329	-0.598975				-0.254697			-0.444703
0.765508	0.487922		0.762269	0.390294				0.359262			0.321736
0.625194	-0.936453		0.53527	-0.878059				0.788401			0.779426
0.70822	-0.972074		0.718194	-0.846836			0.353789	0.488209		0.450444	0.473342
0.771541	-0.679319		0.773287	-0.754614				0.875268			0.862133
0.422698	-0.748156		0.419002	-0.620916				0.828007			0.76015
	0.226135			0.258237				0.462207			0.485578
	-0.718167			-0.653657			0.440029	0.544778		0.306083	0.495284
	-0.749964			-0.592184				0.378736			0.466165
	-0.490646			-0.440738				0.857794			0.732809
	-0.410515			-0.441832				0.462207			0.485578
	-0.332896			-0.331374			0.402353	0.488209		0.494463	0.473342
	0.453242			0.520301				0.879935			0.874641
	0.317209			0.336711				0.659318			0.692755
	0.609088			0.521941				0.746496			0.788927
	0.115836			0.117293			0.80607	0.656568		0.774026	0.675666
	-0.635326			-0.737389				0.544778			0.495284
	-0.152673			0.0942584				0.828007			0.76015
	-0.289042			-0.0190366				0.857794			0.732809
	-0.150617			0.0532468			0.40726	0.435702		0.507382	0.508066
	-0.000400059			0.110595				0.945321			0.913807
0.0438073	0.318084		-0.0583732	-0.0857143				-0.38704			-0.389064
	0.895116			0.906083				-0.917033			-0.822625
	-0.215695			0.0268626			-0.180969	-0.0695605		-0.181887	-0.283254
	-0.962716			-0.969241				0.136532			0.213944
0.51503	0.480855		0.387286	0.396719				0.25013			0.211688
0.140374	-0.254697		0.131169	-0.444703				0.167496			0.174231
-0.341341	0.881449		-0.268558	0.840328			0.254651	0.0102477		0.224675	-0.0384142
0.0533661	-0.926275		-0.0404648	-0.886056				0.613371			0.578811
-0.569775	-0.775287		-0.655844	-0.83691				0.25013			0.211688
0.291186	0.359262		0.38879	0.321736				0.101256			0.0687628
0.630161	0.788401		0.69542	0.779426			-0.551924	-0.624197		-0.526726	-0.717293
-0.870283	-0.822176		-0.800615	-0.846411				0.136532			0.213944
-0.906115	0.65022		-0.920779	0.698496				0.613371			0.578811
0.801335	0.844438		0.830485	0.857826				-0.224281			-0.226521
	0.115908			0.197471			-0.646145	0.770921		-0.765482	0.641228
	0.421941			0.479904				-0.380677			-0.507425
	-0.559759			-0.529187				0.17283			0.047095
	0.480709			0.475256				0.309363			0.128025
	0.705128			0.686671			0.340613	0.660286		0.372669	0.638699
	-0.0664921			-0.0839371				0.389744			0.380282
	0.616425			0.697129				0.794526			0.782193
	-0.955938			-0.930895				0.285007			0.2666
	0.853355			0.776965			0.313597	-0.194678		0.340543	-0.237525
	0.912642			0.907792				-0.0828752			-0.0953387
	0.504339			0.515721				-0.133035			-0.189336
	0.359573			0.351265				-0.359096			-0.487056
	-0.120021			-0.170882			0.47713	-0.359096		0.534708	-0.487056
	-0.0391378			0.0553657				-0.484806			-0.418947
	0.182913			0.227478				0.401064			0.472435
0.80607	0.488209		0.774026	0.473342				0.653304			0.61063
0.353789	0.442399		0.450444	0.281203			0.767293	-0.193747		0.717505	-0.0623742
0.402353	0.875268		0.494463	0.862133				-0.32577			-0.235446
0.440029	0.879935		0.306083	0.874641				-0.860214			-0.793427
0.395085	0.656568		0.282228	0.675666				-0.937355			-0.952381
0.96052	0.544778		0.94231	0.495284			0.531727	0.694425		0.50275	0.672837
	0.378736			0.466165				0.437175			0.46603
	0.37029			0.493985				-0.456826			-0.499262
	0.659318			0.692755				-0.341419			-0.361502
	0.574984			0.471497			0.7547	-0.266008		0.666855	-0.451158
	0.751081			0.766165				-0.48454			-0.535855
	0.746496			0.788927				0.448062			0.611519
	0.828007			0.76015				0.612417			0.569735
	0.857794			0.732809			0.155237	0.659966		0.0592885	0.654433
	0.462207			0.485578				0.00896112			-0.127047
	0.462718			0.512098				0.744694			0.643139
0.1244	-0.919356		0.0196172	-0.833971				0.431389			0.387916
0.482438	0.096977		0.352905	0.210116			0.671979	0.499857		0.629588	0.533597
0.668287	-0.343685		0.628435	-0.135543				0.435861			0.437606
	-0.507358			-0.659193				-0.612209			-0.6262
	0.591101			0.432878				-0.0233362			0.0208922
	0.284572			0.0822967			0.431698	0.435861		0.472614	0.437606
	-0.60408			-0.578742				0.0119122			-0.0141163
	0.317099			0.325359				0.234478			0.13834
	-0.0538287			0.0252221				0.00896112			-0.127047
0.254651	-0.0695605		0.224675	-0.283254			0.71873	0.699477		0.750769	0.250769
-0.180969	-0.624197		-0.181887	-0.717293				0.744694			0.684615
-0.551924	0.136532		-0.526726	0.213944				0.0234524			0.0253846
	0.0102477			-0.0384142				0.557404			0.157692
	0.613371			0.578811			0.550529	0.485811		0.605872	0.28636
	-0.224281			-0.226521				0.293694			0.131036
	0.25013			0.211688				0.682471			0.469226
	0.101256			0.0687628				0.258167			0.234331
	0.167496			0.174231			0.486314	0.218923		0.436477	0.234331
-0.946616	0.949051		-0.918045	0.978811				0.556712			0.504235
	-0.865296			-0.931647				0.209073			0.1214
	0.835183			0.859535				0.283597			0.254658
	-0.724647			-0.811073			0.643392	0.485811		0.571993	0.28636
0.675488	-0.278557		0.641583	-0.26841				0.504224			0.481785
	-0.216139			-0.242455				0.397306			0.244495
	0.69306			0.748726				0.293437			0.254658
	0.280475			0.364219			0.527382	0.691244		0.49633	0.619424
-0.498624	0.2544		-0.421596	0.217874				0.408259			0.225296
	-0.791358			-0.756539				0.188417			0.241107
	0.38962			0.389135				0.591744			0.627329
	-0.860338			-0.890879			0.785868	0.305276		0.70751	0.233202
0.767293	-0.193747		0.717505	-0.0623742				0.657394			0.573123
0.754587	-0.32577		0.792455	-0.235446				0.472096			0.338227
0.531727	-0.690137		0.50275	-0.320825				0.354173			0.224167
0.813626	0.289238		0.909893	0.310664			0.892401	0.45101		0.881423	0.33371
0.578916	-0.860214		0.557445	-0.793427				0.354173			0.224167
0.191254	-0.937355		0.446043	-0.952381				0.0975892			0.0208922
	-0.808707			-0.930416				-0.0934991			-0.0671937
	-0.589822			-0.546613			0.516836	0.624835		0.492942	0.483907
	-0.056519			-0.018008				0.262371			0.246753
	-0.100121			-0.0475855				0.667934			0.594579
	-0.549053			-0.203555				0.64243			0.561829
	0.429422			0.372435			0.76935	0.624835		0.713156	0.483907
	-0.456826			-0.499262				0.582342			0.340486
	-0.554493			-0.543561				0.787016			0.80463
	-0.491252			-0.543729				0.732912			0.508752
	-0.341419			-0.361502			0.334405	0.64243		0.178995	0.561829
0.313597	-0.194678		0.340543	-0.237525				0.533547			0.23546
0.290351	-0.0828752		0.330215	-0.0953387				0.779131			0.782044
0.47713	-0.323846		0.534708	-0.195003				0.732912			0.508752
	-0.133035			-0.189336			0.0913068	0.236427		0.116883	0.264822
	-0.359096			-0.487056				0.791468			0.798984
	-0.484806			-0.418947				0.0237197			-0.106719
	-0.133824			-0.0700537				0.544724			0.543761
	0.401064			0.472435			0.025073	0.236427		0.0671937	0.264822
	0.653304			0.61063				-0.750851			-0.716544
0.716274	0.188208		0.670243	0.227555				-0.261505			-0.351779
0.7861	-0.384483		0.692829	-0.280632				-0.647635			-0.618295
0.777598	0.195826		0.736872	0.420666			-0.573869	-0.746562		-0.556183	-0.603614
0.682992	-0.135043		0.501976	-0.178995				0.544724			0.543761
0.924308	-0.547234		0.907397	-0.67476				-0.647635			-0.618295
0.7547	-0.435709		0.666855	-0.655562				0.255083			0.245624
	-0.266008			-0.451158			0.329268	0.649093		0.381141	0.638622
	-0.48454			-0.535855				0.159794			0.255788
	0.250013			0.173348				-0.55581			-0.579898
	-0.127548			-0.0773574				0.441623			0.277244
	0.24368			0.485037			-0.617353	-0.285059		-0.584416	-0.321287
	-0.0152529			0.0186335				-0.0383654			0.0479955
	0.637521			0.638622				-0.323251			-0.523433
	0.373654			0.43083				0.731107			0.611519
	0.448062			0.611519			0.138213	-0.082411		0.295313	-0.132693
	0.612417			0.569735				0.0916623			0.0491248
0.671979	0.499857		0.629588	0.533597				0.284525			0.367589
0.941932	0.435861		0.874647	0.437606				0.676596			0.625071
0.169438	0.57672		0.0863919	0.680407			0.295525	0.41801		0.348391	0.412761
0.71873	0.0119122		0.634105	-0.0141163				-0.261892			-0.198193
0.431698	-0.612209		0.472614	-0.6262				0.387257			0.408244
0.155237	-0.0233362		0.0592885	0.0208922				0.400885			0.385658
	-0.54503			-0.487295			0.525589	0.484707		0.507623	0.543761
	0.195468			0.258046				0.131341			0.195935
	0.63812			0.652174				0.694605			0.708639
	0.234478			0.13834				0.330883			0.357425
	0.659966			0.654433			0.809272	0.0636136		0.791181	0.0675301
	0.00896112			-0.127047				0.365159			0.398458
	0.696814			0.57764				-0.714736			-0.712488
	0.699477			0.686053				-0.930044			-0.939315
	0.744694			0.643139			0.838706	-0.897089		0.82695	-0.884181
	0.431389			0.387916				-0.935267			-0.894789
0.596927	0.738543		0.695088	0.693958				-0.900115			-0.879988
	0.845738			0.67476				-0.930044			-0.939315
	0.853222			0.774139			0.850567	0.813039		0.830281	0.785631
	0.57246			0.474873				0.806718			0.803762
0.550529	0.485811		0.605872	0.28636				-0.0953176			-0.191613
0.643392	0.293694		0.571993	0.131036				-0.240115			-0.349985
0.754423	0.504224		0.57651	0.481785			0.822406	0.580212		0.739624	0.491335
-0.430346	0.531134		-0.269339	0.389156				0.823829			0.77564
0.521399	-0.432439		0.436477	-0.4671				0.504735			0.429787
0.39853	0.682471		0.319029	0.469226				0.82626			0.756152
-0.217614	0.258167		-0.156409	0.234331			0.22179	-0.616657		0.0788776	-0.510823
0.736514	0.553469		0.789949	0.504235				-0.258344			-0.217268
-0.590211	0.645669		-0.542631	0.623941				-0.507765			-0.339007
-0.64488	-0.694766		-0.605872	-0.57764				-0.284087			-0.283626
	0.397306			0.244495			0.094217	0.19798		0.116374	0.261055
	0.190443			0.1214				0.707271			0.642553
	0.293437			0.254658				-0.201452			-0.113537
	0.392033			0.334839				0.631272			0.495529
	-0.442897			-0.428571			-0.602262	0.14241		-0.596053	0.123651
	-0.489501			-0.352908				-0.0850104			-0.00511872
	-0.0622628			-0.0141163				-0.201452			-0.144126
	0.0323089			0.0107284				0.500531			0.484305
	-0.0962623			-0.00734049			0.0326316	0.665712		0.0396546	0.630096
	0.227491			0.30096				-0.0850104			-0.00511872
	-0.747428			-0.556183				0.707271			0.642553
	-0.0746991			0.0333145				-0.348229			-0.384644
	-0.30165			-0.159797			0.665271	0.707271		0.611718	0.642553
	-0.502169			-0.33258				0.698109			0.628862
	0.365974			0.253529				0.722553			0.687203
0.669737	0.305276		0.65895	0.233202				0.791637			0.757262
0.785868	0.583279		0.70751	0.555054			0.82552	-0.0407488		0.870737	-0.0561825
0.892401	0.657394		0.881423	0.573123				-0.201967			-0.184335
	0.472096			0.338227				0.399989			0.350231
	0.45101			0.33371				0.409692			0.363429
	0.354173			0.224167			0.580414	-0.0407488		0.546716	-0.0561825
	-0.33192			-0.278374				0.347593			0.380327
	0.0975892			0.0208922				-0.554696			-0.646747
	-0.0934991			-0.0671937				0.0839752			0.0206599
0.516836	0.624835		0.492942	0.483907			0.449515	0.409692		0.427567	0.363429
0.76935	0.262371		0.713156	0.246753				0.488337			0.464323
-0.309136	0.582342		-0.520045	0.340486				-0.684175			-0.739994
-0.516153	0.110857		-0.530209	-0.162055				0.0839752			0.0206599
0.042674	-0.154134		0.201581	-0.0705816			0.649391	0.676786		0.697317	0.726056
0.334405	-0.257319		0.178995	-0.254658				0.596348			0.619611
-0.16917	0.667934		-0.298701	0.594579				0.21106			0.188529
-0.666331	0.64243		-0.621683	0.561829				0.0884993			0.0913352
0.333683	0.533547		0.199322	0.23546			0.810328	0.409692		0.781437	0.363429
-0.0567039	0.0729422		-0.464709	0.134952				0.355445			0.387481
-0.589978	-0.840819		-0.25127	-0.680407				0.659284			0.639593
0.341754	0.447382		0.272727	0.335968				0.800456			0.828924
0.025073	0.787016		0.0671937	0.80463			0.443855	-0.179809		0.46827	-0.264015
0.0913068	0.779131		0.116883	0.782044				-0.33648			-0.450879
-0.573869	0.732912		-0.556183	0.508752				0.00762369			0.186802
	-0.0983964			-0.256917				-0.113411			0.0128893
	-0.896715			-0.789949			0.0734557	-0.308117		0.0558125	-0.255628
	0.448898			0.303219				0.760176			0.739994
	0.312756			0.33371				-0.342258			-0.222818
	0.486345			0.440994				0.625091			0.613814
	0.443341			0.159797			0.582773	0.615918		0.665084	0.553006
	0.236427			0.264822				0.599565			0.600142
	-0.750851			-0.716544				0.320117			0.46531
	0.791468			0.798984				0.387675			0.35826
	0.517881			0.564088			0.663264	0.648006		0.674006	0.628122
	0.320129			0.358554				0.508939			0.552143
	0.828808			0.307736				0.393486			0.42584
	0.0237197			-0.106719				0.467086			0.495652
	-0.746562			-0.603614			0.639638	0.380054		0.64428	0.37823
	0.544724			0.543761				0.0676026			0.101943
	0.808938			0.794466				-0.0995446			0.144249
	0.832347			0.823828				-0.442431			-0.477521
	0.578535			0.437606			0.691689	-0.407833		0.621585	-0.390564
	-0.261505			-0.351779				-0.526886			-0.543262
	-0.647635			-0.618295				-0.638958			-0.585446
	0.255083			0.245624				-0.674354			-0.717422
0.445799	0.624664		0.497459	0.67476			0.457004	0.401783		0.490102	0.339377
-0.618917	0.809356		-0.710898	0.787691				0.421141			0.259944
0.59718	-0.829885		0.644269	-0.805759				0.797235			0.821893
0.258721	0.885206		0.466968	0.794466				0.621868			0.522788
0.492232	0.453909		0.470356	0.546019			0.777403	0.132413		0.759359	0.106136
-0.617353	0.807948		-0.584416	0.776398				0.29547			0.287203
0.833123	0.245198		0.698475	0.469226				0.797235			0.821893
0.23325	0.0133865		0.308865	0.153021				0.594584			0.607894
0.69772	-0.481848		0.731225	-0.578769			0.41178	0.725135		0.353068	0.68893
-0.701128	-0.0868244		-0.721062	0.197064				0.361332			0.28745
-0.698352	0.878808		-0.749294	0.832863				0.421141			0.259944
-0.832507	0.467266		-0.793337	0.480519				0.265561			0.191243
0.138213	-0.190212		0.295313	-0.15415			0.385643	0.421141		0.348504	0.259944
0.639936	-0.285059		0.587804	-0.321287				0.558969			0.589763
0.593826	-0.0383654		0.582157	0.0479955				0.180429			0.107
	-0.105561			-0.149633				0.29547			0.287203
	0.128084			0.119142			0.718322	0.87047		0.672649	0.872217
	-0.0440803			-0.115754				0.870249			0.846932
	-0.530751			-0.631846				-0.416658			-0.33728
	-0.323251			-0.523433				-0.206915			-0.0942954
	0.731107			0.611519			-0.80726	0.868237		-0.7823	0.900586
	-0.368175			-0.431959				-0.930217			-0.893432
	-0.680981			-0.65782				0.810544			0.856024
	-0.59564			-0.664596				-0.772225			-0.752968
	-0.310651			-0.369848			-0.42991	-0.711087		-0.0641998	-0.304965
	0.203817			0.228684				0.569641			0.527598
	0.0542117			0.0344438				-0.534666			-0.536109
	-0.082411			-0.132693				0.200283			0.0967623
	0.0916623			0.0491248			0.368217	0.200283		0.406475	0.0967623
	0.266886			0.249012				0.0859844			0.0310207
	0.417339			0.450028				0.0704978			0.171014
	0.422144			0.504235				0.336618			0.385384
	-0.707611			-0.706381			0.00987289	-0.00510562		-0.0345976	0.299784
	0.284525			0.367589				0.746807			0.623435
	0.676596			0.625071				0.387021			0.414986
	0.80972			0.826087				0.352261			0.341474
0.747171	0.41801		0.775268	0.412761			0.543224	0.245813		0.64132	0.414986
0.389369	0.159071		0.396951	0.28515				0.720639			0.477521
0.295525	-0.0476951		0.348391	0.0491248				0.427488			0.532532
0.525589	-0.261892		0.507623	-0.198193				0.469533			0.579402
0.479352	0.387257		0.455675	0.408244			0.61498	0.532562		0.448289	0.469874
0.237228	0.636893		0.312253	0.636364				0.611133			0.582979
	0.593953			0.488425				0.126938			0.138329
	0.400885			0.385658				0.509205			0.590873
	0.739704			0.830604			0.433556	-0.00552761		0.299784	0.0380512
	0.484707			0.543761				0.255775			0.211718
	0.131341			0.195935				0.553209			0.389454
	0.552886			0.490683				0.198371			0.124021
	0.643929			0.622812			0.0976937	-0.759111		0.0516189	-0.786247
	0.694605			0.708639				0.136982			0.0719704
	0.330883			0.357425				-0.400424			-0.308171
	0.58914			0.455675				0.275926			0.38415
0.700893	-0.771103		0.680296	-0.735677			0.0448356	0.171407		0.0299106	0.143879
0.809272	-0.897089		0.791181	-0.884181				-0.0520248			-0.0507555
0.838706	-0.935267		0.82695	-0.894789				-0.0304576			-0.0437249
	0.0636136			0.0675301				0.404115			0.392168
	0.481418			0.42843			0.931468	-0.0520248		0.931051	-0.0507555
	0.365159			0.398458				0.0324503			0.0357077
	-0.714736			-0.712488				-0.530684			-0.55128
	-0.900115			-0.879988				-0.392681			-0.47271
	-0.930044			-0.939315			0.497261	0.281597		0.440271	0.487018
-0.730513	0.77982		-0.572125	0.642553				-0.0395735			0.15239
	-0.897477			-0.867653				0.300833			0.345544
	0.472306			0.391304				0.807239			0.759359
	-0.874089			-0.867037			-0.0172245	0.685914		0.114524	0.60259
-0.228684	-0.341728		-0.0609929	-0.192353				0.281597			0.487018
0.289451	0.758697		0.208634	0.719396				-0.344457			-0.306938
-0.775906	-0.812308		-0.719642	-0.833241				-0.419534			-0.442738
	-0.249855			-0.142892			0.583408	0.829059		0.545236	0.839038
	0.773963			0.789701				0.466548			0.468887
	-0.703376			-0.661425				0.390442			0.46457
	-0.306541			-0.268455				0.255743			0.0502621
	0.794696			0.752205			0.774932	0.691359		0.654038	0.586083
	-0.96189			-0.942399				0.772138			0.662288
-0.468161	-0.323873		-0.357755	-0.370213				0.650893			0.611594
0.525423	0.200708		0.450632	0.165094				0.917257			0.952236
-0.346031	-0.952931		-0.310638	-0.940056			0.560572	-0.486709		0.514546	-0.442901
	-0.59149			-0.404009				-0.801224			-0.828376
	0.366376			0.306321				0.538902			0.491099
	-0.978763			-0.974715				0.651087			0.603886
	0.433033			0.591613			-0.392464	-0.403823		-0.37538	-0.425315
	-0.208438			-0.216898				0.356796			0.428354
	0.643807			0.663645				-0.585861			-0.609097
0.406021	0.386525		0.413765	0.508742				0.368095			0.395462
0.0642138	0.356448		0.0463782	0.510947			0.115456	0.371415		0.197628	0.23913
0.346801	0.282574		0.433439	0.325439				-0.114983			-0.0988142
0.643241	0.709904		0.64169	0.727906				-0.126644			-0.220356
0.822406	0.424217		0.739624	0.408955				0.0445427			0.0899209
0.61358	0.580212		0.55535	0.491335
	0.546812			0.533025
	0.823829			0.77564
	0.420831			0.541306
	0.504735			0.429787
	0.403279			0.365032
	0.82626			0.756152
	0.230634			0.313608
	0.248399			0.342091
	0.322454			0.450879
	0.515074			0.537835
0.094217	0.14241		0.116374	0.123651
-0.602262	0.665712		-0.596053	0.630096
-0.102283	-0.0850104		-0.124144	-0.00511872
0.0326316	0.356562		0.0396546	0.245267
0.665271	0.19798		0.611718	0.261055
0.0793652	0.707271		0.0708603	0.642553
	-0.348229			-0.384644
	0.698109			0.628862
	-0.201452			-0.144126
	0.631272			0.603454
	0.500531			0.484305
	0.487429			0.459636
	0.134105			0.15276
	0.722553			0.687203
	-0.256725			-0.297687
	0.791637			0.757262
0.352533	0.434885		0.394511	0.450262
0.448098	0.871383		0.437434	0.920197
0.707209	0.94806		0.72803	0.943509
0.655381	0.824268		0.633673	0.806105
0.587988	0.527876		0.658094	0.50478
0.350944	0.493139		0.307678	0.492939
0.82552	0.678081		0.870737	0.707308
0.675518	0.345167		0.706938	0.260191
0.452483	-0.0407488		0.487512	-0.0561825
0.580414	-0.201967		0.546716	-0.184335
0.601227	-0.0566915		0.682146	-0.031144
0.810328	0.0825581		0.781437	0.097749
0.550204	0.347593		0.534258	0.380327
0.449515	0.0243327		0.427567	0.0449584
0.699002	0.505247		0.730126	0.462966
0.649391	0.399989		0.697317	0.350231
0.523481	0.409692		0.572741	0.363429
0.541894	0.355445		0.565341	0.387481
0.423932	0.51107		0.463213	0.407092
0.615237	0.488337		0.576935	0.464323
0.538005	0.491696		0.471354	0.470367
	0.485439			0.478508
	-0.220099			-0.288067
	-0.245957			-0.315942
	0.21106			0.188529
	0.0884993			0.0913352
	0.219348			0.271292
	-0.288984			-0.37379
	0.0102811			-0.0723404
	-0.554696			-0.646747
	-0.684175			-0.739994
	-0.401305			-0.479248
	-0.269994			-0.363306
	0.0839752			0.0206599
	-0.331513			-0.432254
	-0.100508			-0.124514
	-0.723111			-0.737404
	-0.804068			-0.786247
	-0.569385			-0.521184
	-0.307551			-0.320876
	-0.138454			-0.120321
	-0.430244			-0.474067
	0.0178957			0.168424
	-0.451835			-0.343201
	-0.457957			-0.370089
	-0.39327			-0.184706
	0.104061			0.170644
	0.113297			0.295344
	0.112367			0.0329941
0.443855	-0.179809		0.46827	-0.264015
0.246765	-0.33648		0.192353	-0.450879
0.194872	-0.513685		0.139069	-0.553993
0.0745087	-0.158448		0.00363861	-0.169041
0.723298	0.567099		0.689177	0.569164
0.624318	0.00762369		0.651927	0.186802
-0.13615	-0.113411		-0.196176	0.0128893
0.66665	-0.203778		0.64872	-0.148443
-0.24012	-0.0776859		-0.314215	0.0353377
0.0734557	0.15424		0.0558125	0.24613
	0.0722037			-0.0237434
	0.12524			0.0635831
	-0.0942801			-0.136725
	0.137999			0.127845
	0.742553			0.720506
	-0.024364			-0.129448
	-0.372478			-0.42695
	-0.632584			-0.629849
	-0.308117			-0.255628
	0.760176			0.739994
	-0.0595491			-0.146469
	-0.500257			-0.521431
	-0.542819			-0.511317
	-0.342258			-0.222818
	0.625091			0.613814
-0.0651817	0.659771		-0.0923219	0.686216
0.498217	0.252685		0.499722	0.326179
0.64123	0.51309		0.64428	0.585446
	-0.116054			-0.140302
	0.286976			0.37823
	0.0676026			0.101943
	-0.869435			-0.900709
	0.217929			0.144249
	-0.405982			-0.477521
0.846997	0.84457		0.847795	0.753932
	0.796703			0.761332
	-0.617857			-0.781437
	-0.583987			-0.702868
0.457004	0.620392		0.490102	0.668085
0.823435	0.725135		0.769226	0.68893
0.754066	0.50901		0.77749	0.535122
0.238121	0.365302		0.2037	0.397842
0.777403	0.361332		0.759359	0.28745
0.855555	0.478522		0.846315	0.485538
0.58287	0.764447		0.563367	0.759482
0.51898	0.401783		0.502806	0.339377
0.41178	0.421141		0.353068	0.259944
0.385643	0.46326		0.348504	0.311255
0.572233	0.551504		0.513784	0.502929
0.712069	0.265561		0.656368	0.191243
0.413109	0.558969		0.448659	0.589763
0.657853	0.382404		0.59334	0.358495
0.699898	0.132413		0.621585	0.106136
0.163798	0.180429		0.254394	0.107
0.495273	0.332274		0.514524	0.253407
0.634776	0.456175		0.596423	0.414246
0.471835	0.354526		0.358865	0.386371
0.155622	0.29547		0.15165	0.287203
0.657895	-0.0915091		0.666358	-0.100339
	0.797235			0.821893
	0.621868			0.522788
	0.799028			0.749985
	0.619718			0.657478
	0.354865			0.409929
	0.594584			0.607894
	0.724218			0.73654
	0.889227			0.859883
	0.556161			0.498982
	0.856969			0.748628
	0.744587			0.737404
	0.305872			0.253037
	0.714099			0.677459
	0.808235			0.771323
	-0.560909			-0.596793
	-0.335073			-0.325933
	-0.407833			-0.390564
	-0.242949			-0.2502
	0.0878791			0.239963
	-0.533439			-0.497872
	-0.579876			-0.543262
	-0.771944			-0.77379
	-0.360131			-0.319149
	-0.638958			-0.585446
	-0.406335			-0.42769
	-0.136185			0.0341042
	-0.681871			-0.623805
	-0.748797			-0.717422
0.18399	0.419221		0.137095	0.396238
-0.107331	0.431568		-0.129818	0.339007
0.350277	0.650323		0.346654	0.482084
0.0338851	0.603786		0.0317607	0.562257
0.236691	0.755835		0.252297	0.704841
0.434314	0.880187		0.401418	0.817206
0.349152	0.490939		0.449152	0.536849
0.607245	-0.0469517		0.574961	-0.0511255
0.577953	-0.642431		0.477274	-0.570521
0.374481	0.255044		0.255381	0.114154
0.859335	-0.476565		0.829787	-0.389824
0.718322	-0.422485		0.672649	-0.359482
0.453706	0.172977		0.458033	0.0699969
0.43604	0.495758		0.352205	0.566574
0.816	0.87047		0.768116	0.872217
	0.577242			0.395745
	0.867529			0.90737
	0.870249			0.846932
	0.399338			0.413629
	0.235246			0.287327
	-0.416658			-0.33728
	0.196125			0.347518
	-0.128606			-0.062473
	-0.206915			-0.0942954
	0.27128			0.293617
	0.346797			0.295097
	0.603346			0.539562
	0.215104			0.226765
	0.627668			0.588036
	0.657014			0.621338
	0.288463			0.162874
	0.440503			0.436201
	0.788669			0.752575
	0.540237			0.367869
	0.752837			0.767623
	0.843925			0.790688
-0.758356	-0.524834		-0.669565	-0.456923
-0.80726	0.451439		-0.7823	0.529571
0.797446	0.767443		0.758742	0.780944
	0.868237			0.900586
	-0.714842			-0.628245
	-0.930217			-0.893432
	0.810544			0.856024
	-0.487436			-0.403713
	-0.772225			-0.752968
-0.42991	-0.711087		-0.0641998	-0.304965
0.377905	0.569641		0.464693	0.527598
-0.275925	0.00776665		-0.130681	0.177058
0.171853	0.514703		0.221215	0.50626
-0.129183	0.332139		-0.0767808	0.432994
-0.196697	0.42047		-0.0526056	0.434721
0.368217	0.694409		0.406475	0.726056
0.236758	-0.534666		0.198027	-0.536109
-0.0501668	0.200283		-0.0419981	0.0967623
-0.054617	0.0859844		-0.11107	0.0310207
0.32329	0.719965		0.342831	0.669812
0.351551	0.151307		0.316435	0.122541
0.182007	0.750381		0.257848	0.667962
0.188375	0.514832		0.160407	0.498859
0.227042	0.634077		0.237866	0.624915
0.00987289	0.0704978		-0.0345976	0.171014
0.775229	0.336618		0.697071	0.385384
0.543224	-0.659881		0.64132	-0.567191
0.386429	0.0985373		0.431144	0.165094
0.61498	-0.668094		0.448289	-0.559914
0.596996	-0.304893		0.609991	-0.302374
	0.110277			0.223558
	0.267474			0.25094
	0.385036			0.393771
	0.245813			0.299784
	0.670383			0.623435
	0.375606			0.408449
	0.720639			0.68597
	0.476262			0.416096
	-0.103318			-0.101696
	0.387816			0.308912
	0.427488			0.414986
	0.31885			0.341474
	0.562014			0.610977
	0.469533			0.477521
	-0.368976			-0.217638
	0.640122			0.583102
	0.271649			0.160284
	0.452017			0.532532
	-0.0254784			-0.088745
	0.153116			0.158804
	0.555384			0.579402
	0.505945			0.42695
	-0.136847			-0.0818378
	0.352843			0.363676
	0.321213			0.361332
	0.17306			0.210607
	0.238657			0.314955
	0.278973			0.28967
0.819782	0.946876		0.812026	0.95905
0.613332	0.837835		0.571385	0.768116
0.136598	0.649502		0.0828245	0.54906
-0.430226	0.0828962		-0.410792	0.0385446
0.746095	-0.487372		0.722109	-0.491212
0.0976937	-0.840601		0.0516189	-0.906383
-0.387921	-0.759111		-0.385384	-0.786247
0.513062	-0.449809		0.448535	-0.520444
-0.198759	0.136982		-0.236263	0.0719704
0.433556	0.507554		0.299784	0.593093
	-0.440342			-0.310762
	-0.400424			-0.308171
	-0.209301			-0.0830712
	0.275926			0.38415
	0.62832			0.502066
	0.261992			0.372433
	0.238406			0.200247
	0.0446089			0.0222633
	-0.00552761			0.0380512
	0.255775			0.211718
	-0.833016			-0.884798
	-0.698989			-0.703484
	-0.31764			-0.390688
	0.227899			0.126364
	0.504801			0.645267
0.0448356	0.171407		0.0299106	0.143879
0.0842657	-0.0520248		0.0312673	-0.0507555
0.931468	0.0324503		0.931051	0.0357077
	-0.0304576			-0.0437249
	0.404115			0.392168
	0.347056			0.379833
	0.336082			0.276966
	-0.530684			-0.55128
	-0.392681			-0.47271
-0.0172245	0.685914		0.114524	0.60259
0.202183	0.281597		0.24465	0.487018
0.497261	-0.0395735		0.440271	0.15239
	0.0349123			0.0775208
	0.300833			0.345544
	0.807239			0.759359
	-0.344457			-0.306938
	-0.419534			-0.442738
	-0.39596			-0.329386
-0.674293	0.177324		-0.700065	0.199739
-0.377705	-0.310206		-0.416196	-0.271385
-0.324932	0.548508		-0.306448	0.576748
0.122238	-0.10813		0.173361	-0.0633956
0.0759724	0.664005		0.126791	0.683348
-0.012315	-0.589873		0.037234	-0.520951
	-0.586292			-0.661746
	0.239682			0.187473
	0.340244			0.360617
	-0.275878			-0.300261
	0.258219			0.231112
	-0.216812			-0.233391
	0.93847			0.93845
	-0.599073			-0.594008
	-0.25402			-0.381025
	-0.386243			-0.375597
-0.736791	0.595914		-0.713743	0.620386
0.807385	-0.636586		0.749457	-0.631785
-0.29774	0.681439		-0.174772	0.717434
-0.607277	-0.00379243		-0.592922	-0.046244
0.0894524	-0.494136		0.118758	-0.415436
-0.174136	0.457859		0.023122	0.436822
	-0.505673			-0.371581
	-0.0613176			-0.0884716
	0.806864			0.760638
	-0.471575			-0.421407
	0.839766			0.766066
	-0.2772			-0.180091
	0.767122			0.547981
	-0.550686			-0.366804
	0.826568			0.536583
	-0.362556			-0.224707
0.836101	0.371415		0.805336	0.23913
0.115456	0.31283		0.197628	0.403162
0.00821476	-0.114983		0.0316206	-0.0988142
	0.592706			0.554348
	0.525277			0.604743
	0.306045			0.212451
	-0.126644			-0.220356
	-0.0423982			0.0948617
	0.0445427			0.0899209

## Sheet: Figure 7
Pearsons	Spearmans
0.47276	0.50891
0.612188	0.550589
0.596485	0.491392
0.709506	0.674721
0.703621	0.69707
0.707862	0.683026
0.752083	0.721987
0.545684	0.594986
0.800569	0.779674
0.735594	0.715192
0.619593	0.522954
0.723096	0.707166
0.783374	0.729538
0.809684	0.766536
0.618859	0.581546
0.643911	0.654334
0.789077	0.750529
0.775597	0.74177
0.832979	0.818031
0.825685	0.830263
0.837933	0.861975
0.778286	0.772727
0.708215	0.73875
0.74605	0.705678
0.693832	0.73286
0.773211	0.77605
0.607272	0.668982
0.459232	0.506645
0.731013	0.775596
0.736379	0.766083
0.684292	0.714286
0.38801	0.413772
0.157698	0.208698
0.511679	0.534733
0.630077	0.659015
0.564601	0.583359
0.348264	0.405573
0.42105	0.511477
0.572666	0.582603
0.463498	0.506947
0.775368	0.76714
0.575832	0.595288
0.702148	0.700393
0.503892	0.543189
0.532686	0.584416
0.618608	0.65222
0.649494	0.632739
0.652307	0.672304
0.581611	0.687557
0.588635	0.660828
0.462627	0.521142
0.739407	0.729689
0.776304	0.733615
0.690305	0.624434
0.765927	0.682422
0.610295	0.55376
0.240878	0.197372
0.784396	0.663546
0.799171	0.713833
0.717648	0.699336
0.69052	0.645473
0.745383	0.691936
0.747747	0.643914
0.764793	0.709906
0.687095	0.682875
0.730593	0.706433
0.671641	0.636817
0.570187	0.463455
0.68753	0.630172
0.736201	0.603292
0.66753	0.579885
0.627962	0.600423
0.818733	0.738901
0.657877	0.696164
0.629737	0.631229
0.68602	0.647841
0.551876	0.48354
0.565012	0.501208
0.745209	0.651918
0.56507	0.429931
0.733971	0.635911
0.706109	0.615826
0.877982	0.931743
0.798416	0.728762
0.809058	0.755361
0.769559	0.611598
0.83408	0.816521
0.571186	0.539263
0.736624	0.698429
0.605649	0.535035
0.49412	0.389761
0.67022	0.594382
0.646569	0.509363
0.564568	0.443522
0.620906	0.532317
0.788688	0.668529
0.759056	0.736635
0.673891	0.629568
0.89717	0.8955
0.914039	0.922531
0.726566	0.670794
0.45071	0.463757
0.856821	0.846421
0.897677	0.886288
0.704404	0.65826
0.634531	0.586725
0.714609	0.697372
0.879571	0.846421
0.80998	0.806705
0.813978	0.82392
0.847537	0.816672
0.893453	0.864542
0.839543	0.829055
0.880731	0.872093
0.848178	0.79855
0.854961	0.780278
0.836	0.793416
0.897741	0.905467
0.786785	0.827998
0.766629	0.753549
0.899516	0.905316
0.55409	0.518574
0.29602	0.336001
0.840524	0.824071
0.87542	0.840079
0.621168	0.548626
0.54664	0.516499
0.586279	0.564633
0.758988	0.787224
0.691896	0.667472
0.875111	0.861824
0.77892	0.749018
0.890347	0.845817
0.869312	0.864844
0.84173	0.842646
0.846688	0.810631
0.823003	0.742072
0.766576	0.733464
0.833733	0.868922
0.756774	0.781788
0.673767	0.664301
0.636434	0.601178
0.39107	0.405165
0.865746	0.884627
0.921415	0.91649
0.560592	0.512685
0.573731	0.55939
0.63983	0.577016
0.793287	0.829357
0.724524	0.715343
0.777823	0.795077
0.816477	0.78511
0.896498	0.882966
0.85854	0.845213
0.820611	0.827092
0.863156	0.828451
0.846927	0.784355
0.737193	0.754304
0.849344	0.87768
0.768535	0.817729
0.738188	0.739958
0.703624	0.691785
0.763369	0.705829
0.750744	0.700846
0.765921	0.649351
0.770388	0.749604
0.839593	0.821353
0.863522	0.780731
0.824857	0.780278
0.413281	0.381758
0.785192	0.716098
0.716614	0.691181
0.709602	0.683177
0.837255	0.793114
0.778978	0.71338
0.744858	0.677892
0.791855	0.708547
0.797002	0.702356
0.807916	0.771217
0.828501	0.854878
0.442545	0.520085
0.488436	0.469194
0.412933	0.369526
0.496404	0.511591
0.715755	0.712776
0.57893	0.619148
0.476505	0.459378
0.16328	0.181516
0.627473	0.595439
0.595629	0.609333
0.554128	0.599366
0.596594	0.619752
0.44124	0.477197
0.530037	0.487919
0.506999	0.45817
0.485668	0.45817
0.712056	0.579885
0.575875	0.632437
0.929495	0.918756
0.755653	0.640139
0.8018	0.742732
0.770645	0.67019
0.918721	0.901691
0.81252	0.772878
0.716455	0.710963
0.894681	0.883117
0.856218	0.864542
0.859475	0.859106
0.897628	0.894745
0.9072	0.848082
0.823077	0.775294
0.768303	0.745394
0.932556	0.887949
0.772042	0.859559
0.812442	0.828602
0.722591	0.625642
0.742337	0.710111
0.740599	0.65524
0.891466	0.884778
0.810667	0.773784
0.727977	0.719269
0.878707	0.842495
0.92032	0.915735
0.859518	0.835246
0.888814	0.870583
0.912711	0.857294
0.884931	0.833283
0.839563	0.83283
0.920484	0.905316
0.859247	0.890818
0.787126	0.80746
0.77081	0.708903
0.750531	0.726971
0.783737	0.606614
0.849618	0.80293
0.655885	0.618242
0.744335	0.702356
0.617767	0.547871
0.549031	0.451374
0.723488	0.625642
0.708756	0.564331
0.608201	0.477197
0.731792	0.59257
0.773088	0.654183
0.757606	0.751284
0.650822	0.602084
0.764245	0.741448
0.788157	0.708601
0.789723	0.757683
0.425144	0.406403
0.75409	0.733746
0.633619	0.622064
0.604968	0.586196
0.750599	0.724005
0.673309	0.586045
0.564829	0.481462
0.59232	0.506607
0.750972	0.664729
0.697457	0.707393
0.800357	0.800121
0.827975	0.760797
0.773712	0.765328
0.491236	0.453186
0.815061	0.758381
0.721565	0.667623
0.703774	0.624736
0.830494	0.814105
0.727895	0.618846
0.700499	0.622924
0.671609	0.640743
0.792244	0.636666
0.781284	0.755663
0.75065	0.775445
0.79208	0.74026
0.664554	0.630625
0.929814	0.922833
0.871801	0.890063
0.825369	0.856992
0.918023	0.917095
0.899923	0.84627
0.889083	0.847025
0.875637	0.80746
0.916621	0.870281
0.78361	0.847025
0.797534	0.833434
0.584722	0.573694
0.757963	0.717306
0.683263	0.650559
0.657312	0.631531
0.815924	0.794171
0.715673	0.622169
0.619693	0.530655
0.688088	0.612806
0.812275	0.757173
0.800884	0.795983
0.807055	0.788735
0.710186	0.677439
0.757307	0.733917
0.6934	0.68212
0.656162	0.654636
0.751063	0.77016
0.715007	0.692993
0.687514	0.71051
0.74193	0.785563
0.626215	0.687557
0.504664	0.525219
0.905702	0.849592
0.855302	0.80006
0.912528	0.864542
0.877233	0.8135
0.857975	0.780278
0.81021	0.759589
0.884309	0.852159
0.843601	0.855482
0.759513	0.763214
0.904712	0.864844
0.892871	0.841891
0.87762	0.847025
0.925902	0.865297
0.855012	0.838266
0.858872	0.897614
0.856958	0.877378
0.780797	0.797795
0.916863	0.914829
0.878827	0.861371
0.85659	0.821353
0.7719	0.778013
0.829725	0.832377
0.766831	0.773784
0.741518	0.734219
0.891598	0.848837
0.862448	0.800211
0.837445	0.798852
0.879373	0.84778
0.835385	0.835699
0.837653	0.841136
0.926467	0.921021
0.873874	0.897765
0.907908	0.857445
0.809868	0.851404
0.757037	0.753398
0.938783	0.953488
0.844732	0.811688
0.808443	0.795832
0.700186	0.687104
0.813493	0.808517
0.823653	0.852461
0.688951	0.689973
0.810316	0.873452
0.7904	0.798248
0.776755	0.791604
0.73011	0.689671
0.874958	0.854576
0.872074	0.864542
0.638564	0.601329
0.749742	0.654485
0.706361	0.657807
0.801106	0.738448
0.697588	0.68363
0.874833	0.847327
0.78258	0.760797
0.873626	0.857596
0.742463	0.6865
0.67586	0.702054
0.78398	0.788281
0.860247	0.848233
0.703373	0.705074
0.874448	0.852159
0.837908	0.84627
0.667591	0.677439
0.80331	0.821353
0.52778	0.557686
0.831412	0.839172
0.856139	0.830867
0.736759	0.721534
0.651089	0.646632
0.891328	0.882966
0.806643	0.814256
0.712815	0.693748
0.860714	0.8582
0.588498	0.524011
0.81682	0.796738
0.836031	0.846723
0.790296	0.789339
0.903174	0.896104
0.238071	0.207339
0.69943	0.670341
0.737756	0.70296
0.783542	0.788886
0.814077	0.788281
0.592884	0.564784
0.295159	0.28662
0.800306	0.77907
0.703349	0.737844
0.734096	0.706433
0.775837	0.760193
0.843954	0.802024
0.632043	0.636666
0.729584	0.674872
0.658264	0.566898
0.795922	0.74479
0.812955	0.732407
0.889125	0.901238
0.767757	0.803534
0.809829	0.766536
0.756056	0.743733
0.620447	0.592721
0.739442	0.75068
0.904909	0.883117
0.768777	0.743733
0.751107	0.712776
0.694264	0.678043
0.764485	0.75521
0.837164	0.822108
0.49666	0.550891
0.79092	0.757173
0.801561	0.745998
0.580882	0.559046
0.751708	0.776654
0.646009	0.651314
0.746376	0.72395
0.769036	0.733615
0.765378	0.781033
0.60605	0.631833
0.800283	0.796285
0.658873	0.632135
0.691494	0.674117
0.591525	0.673513
0.822108	0.820447
0.695667	0.60299
0.722255	0.756871
0.694911	0.797191
0.671735	0.683932
0.648191	0.674117
0.31197	0.427363
0.725195	0.7836
0.795862	0.755361
0.760463	0.708849
0.651316	0.575657
0.752832	0.765479
0.680988	0.572637
0.764812	0.734521
0.676792	0.712927
0.67853	0.676835
0.914548	0.888855
0.163495	0.13727
0.547869	0.4701
0.574594	0.552854
0.82625	0.841287
0.685343	0.666566
0.579887	0.467532
0.369968	0.327545
0.713308	0.660375
0.509622	0.510118
0.615588	0.661281
0.778538	0.761703
0.798867	0.737542
0.791313	0.832679
0.676541	0.554968
0.760931	0.681818
0.773312	0.743733
0.78149	0.710208
0.817565	0.789943
0.358284	0.356539
0.736803	0.630625
0.746065	0.700997
0.720054	0.645877
0.727458	0.67019
0.745046	0.623377
0.487221	0.433404
0.701608	0.664754
0.608863	0.63289
0.639409	0.636062
0.721961	0.652069
0.806319	0.798248
0.60787	0.564029
0.758153	0.625642
0.677131	0.640592
0.815826	0.774237
0.73568	0.691483
0.382661	0.369526
0.778599	0.69556
0.610415	0.516913
0.665796	0.639686
0.763393	0.725763
0.851786	0.802024
0.353388	0.298248
0.787994	0.741468
0.65261	0.621867
0.760986	0.701752
0.807363	0.775445
0.623756	0.523558
0.83371	0.757324
0.795462	0.828753
0.810472	0.750529
0.794106	0.791755
0.566335	0.470251
0.692538	0.687557
0.817279	0.750529
0.753959	0.757475
0.798679	0.76125
0.673479	0.668529
0.460255	0.435669
0.816403	0.798248
0.640485	0.685291
0.79229	0.73437
0.846214	0.808215
0.770973	0.745092
0.45021	0.415131
0.754544	0.808064
0.6726	0.545455
0.520923	0.532166
0.528671	0.499849
0.685822	0.634551
0.792834	0.697523
0.636486	0.690426
0.640108	0.62987
0.745904	0.727273
0.616855	0.497735
0.163501	0.153126
0.606786	0.63576
0.788242	0.771066
0.808631	0.835246
0.889838	0.858351
0.849535	0.805648
0.500077	0.462851
0.806656	0.739656
0.83517	0.817276
0.751019	0.747055
0.885468	0.850347
0.814667	0.748716
0.639511	0.651012
0.865842	0.805497
0.604339	0.598913
0.843143	0.742374
0.879008	0.819239
0.738037	0.716853
0.801765	0.803081
0.265892	0.273784
0.82427	0.800815
0.796847	0.780127
0.639012	0.695409
0.755589	0.72984
0.660337	0.619752
0.389567	0.392178
0.831754	0.871187
0.868081	0.87904
0.742444	0.731652
0.64121	0.654938
0.755571	0.733464
0.527538	0.5299
0.793208	0.735125
0.799897	0.749169
0.726054	0.762912
0.912564	0.904561
0.832051	0.810933
0.520147	0.531108
0.770077	0.744488
0.551163	0.543491
0.834449	0.780731
0.87527	0.868469
0.233529	0.24328
0.725059	0.637119
0.655968	0.596799
0.770663	0.768348
0.725764	0.674419
0.676885	0.592419
0.408562	0.370885
0.821116	0.795681
0.64722	0.639233
0.701982	0.668982
0.775545	0.739354
0.319264	0.418303
0.619718	0.618393
0.409126	0.373452
0.457577	0.468137
0.498697	0.591362
0.623968	0.70145
0.407123	0.437028
0.0424147	0.0714286
0.521289	0.495621
0.554102	0.537753
0.752966	0.76563
0.540074	0.552854
0.777189	0.69556
0.837171	0.733615
0.438053	0.437028
0.819996	0.863032
0.77684	0.795832
0.780961	0.71051
0.66871	0.603141
0.687136	0.649955
0.783656	0.750529
0.657648	0.615222
0.646583	0.632437
0.74527	0.712776
0.563028	0.587889
0.766836	0.708245
0.731916	0.667472
0.663814	0.712172
0.588657	0.540773
0.516626	0.475385
0.706841	0.708698
0.376317	0.443371
0.634669	0.723497
0.794365	0.806101
0.806374	0.787375
0.466298	0.466777
0.771492	0.701148
0.588031	0.567804
0.84565	0.751586
0.879089	0.866506
0.570683	0.588644
0.766631	0.742978
0.569857	0.516007
0.755819	0.723648
0.791396	0.787677
0.525647	0.500302
0.0611652	0.08955
0.545091	0.584718
0.614472	0.590003
0.755958	0.778919
0.82124	0.803987
0.790011	0.737542
0.591509	0.569616
0.402946	0.426759
0.849243	0.826185
0.83625	0.838417
0.824232	0.819692
0.870527	0.871338
0.903886	0.900785
0.775981	0.676986
0.89826	0.902295
0.891477	0.873301
0.909637	0.922078
0.841293	0.83887
0.805495	0.829206
0.708189	0.671398
0.907557	0.935065
0.929128	0.892329
0.875265	0.886892
0.890026	0.866355
0.901243	0.866506
0.876515	0.874811
0.876361	0.821051
0.896852	0.902144
0.61922	0.627907
0.767667	0.82241
0.741494	0.822712
0.693001	0.744639
0.88316	0.907279
0.843014	0.89701
0.784105	0.875566
0.805194	0.863485
0.703733	0.781486
0.752804	0.737995
0.742049	0.87617
0.880701	0.857596
0.708703	0.814709
0.850478	0.912111
0.777476	0.804591
0.7518	0.810782
0.788308	0.801117
0.766953	0.83585
0.762436	0.743129
0.861263	0.84929
0.565679	0.494564
0.742637	0.739505
0.750833	0.716702
0.827162	0.802326
0.634605	0.619299
0.726761	0.69556
0.533842	0.514044
0.786391	0.739958
0.789172	0.749773
0.800926	0.799456
0.784848	0.729387
0.838198	0.789339
0.778396	0.753247
0.71926	0.66113
0.858338	0.854425
0.847729	0.850951
0.562995	0.4926
0.912072	0.898218
0.796624	0.806252
0.894447	0.891725
0.878943	0.866355
0.884443	0.890516
0.563749	0.590909
0.829012	0.864542
0.871888	0.88206
0.840017	0.855029
0.796958	0.84023
0.840017	0.828149
0.821427	0.84627
0.758184	0.715494
0.885522	0.887798
0.820578	0.717004
0.892313	0.90305
0.916227	0.915433
0.958102	0.956509
0.849753	0.857143
0.831731	0.845062
0.68828	0.667623
0.921439	0.913168
0.873793	0.866657
0.924738	0.931894
0.908344	0.905769
0.906385	0.87466
0.929008	0.924796
0.833724	0.772727
0.925792	0.914829
0.719365	0.684385
0.830986	0.759589
0.762884	0.660828
0.702284	0.662489
0.561979	0.541075
0.706783	0.663848
0.813403	0.726971
0.73241	0.623075
0.755013	0.664603
0.836094	0.769858
0.681659	0.548173
0.778589	0.648143
0.830287	0.817125
0.730052	0.656297
0.890171	0.891574
0.907564	0.921474
0.88935	0.875566
0.849803	0.870734
0.663432	0.680157
0.870364	0.931894
0.919113	0.921323
0.844134	0.865449
0.9112	0.937179
0.871707	0.847478
0.911311	0.92691
0.816229	0.796134
0.919279	0.941709
0.946539	0.940652
0.876981	0.897765
0.840694	0.862277
0.795709	0.783147
0.886073	0.907279
0.885748	0.857294
0.915645	0.921474
0.908392	0.906071
0.882782	0.867563
0.876462	0.879795
0.861552	0.833887
0.845655	0.844609
0.906464	0.908185
0.881956	0.874358
0.689787	0.671549
0.936603	0.942011
0.908406	0.900936
0.926328	0.916944
0.9109	0.905769
0.908548	0.921021
0.9131	0.932951
0.845816	0.796134
0.910576	0.898369
0.879159	0.902446
0.675054	0.695107
0.855914	0.894745
0.867085	0.870885
0.821818	0.836001
0.835006	0.877982
0.78916	0.787526
0.845061	0.866808
0.807013	0.807611
0.803992	0.803534
0.654054	0.704168
0.811498	0.859861
0.853255	0.869375
0.825566	0.839625
0.806824	0.857747
0.824123	0.796134
0.784557	0.824222
0.750398	0.772425
0.813714	0.821202
0.644486	0.677288
0.7634	0.711114
0.75818	0.752643
0.749038	0.764875
0.686794	0.625491
0.603977	0.578526
0.76636	0.736484
0.648	0.660677
0.868824	0.885533
0.877477	0.889459
0.935977	0.927967
0.831384	0.83434
0.928198	0.928118
0.82937	0.822108
0.90374	0.904108
0.821751	0.827243
0.926981	0.903805
0.857169	0.802779
0.824249	0.823618
0.88605	0.813802
0.88245	0.88961
0.834122	0.863032
0.860676	0.863334
0.865819	0.869375
0.804992	0.763365
0.896384	0.890969
0.838288	0.790849
0.908456	0.885231
0.867917	0.842948
0.910477	0.914527
0.865411	0.861824
0.765038	0.67759
0.854691	0.818484
0.771191	0.737693
0.930367	0.905467
0.802633	0.763063
0.915164	0.909574
0.883633	0.906221
0.884322	0.876156
0.874904	0.870953
0.915054	0.907146
0.882353	0.889107
0.941232	0.907956
0.918645	0.914084
0.924646	0.91975
0.906267	0.901827
0.949192	0.94808
0.926652	0.888182
0.888591	0.862627
0.922006	0.915356
0.936828	0.894195
0.912021	0.887835
0.952145	0.948543
0.560081	0.442761
0.649716	0.608233
0.946201	0.941258
0.941807	0.926573
0.924104	0.925532
0.928376	0.903099
0.894259	0.877775
0.929196	0.929579
0.935635	0.895583
0.882927	0.846438
0.910613	0.902405
0.927957	0.922294
0.862216	0.868062
0.863178	0.865171
0.909653	0.892923
0.90781	0.900902
0.902801	0.880666
0.877587	0.86945
0.928984	0.91154
0.922622	0.920213
0.957643	0.950046
0.901354	0.831753
0.835221	0.863321
0.924081	0.930042
0.871134	0.848404
0.855878	0.829672
0.924168	0.897433
0.469634	0.413969
0.641393	0.634135
0.942716	0.929232
0.908809	0.893501
0.918971	0.899746
0.896648	0.882979
0.852115	0.80377
0.915694	0.907609
0.885189	0.856961
0.827155	0.797525
0.908454	0.903099
0.840629	0.860546
0.84776	0.833256
0.866629	0.867715
0.852859	0.85303
0.885865	0.885523
0.861899	0.874537
0.921573	0.918016
0.905741	0.893386
0.936068	0.92981
0.859301	0.839269
0.821208	0.835338
0.896681	0.898127
0.826851	0.824468
0.838674	0.843895
0.904756	0.906799
0.484164	0.428885
0.574583	0.555157
0.911878	0.922872
0.890454	0.903677
0.899399	0.902636
0.880741	0.879857
0.825854	0.807817
0.890182	0.895583
0.895074	0.901943
0.783722	0.757054
0.898067	0.915125
0.887533	0.888298
0.877374	0.871068
0.794721	0.804348
0.916891	0.920213
0.889641	0.887835
0.857495	0.858464
0.838927	0.851295
0.883426	0.879741
0.832267	0.786772
0.832503	0.84667
0.86475	0.863784
0.913998	0.905065
0.885528	0.884135
0.872203	0.86043
0.546192	0.407956
0.447934	0.439408
0.889156	0.883788
0.868098	0.888298
0.913156	0.929232
0.863356	0.85858
0.791761	0.779833
0.896439	0.90414
0.87743	0.864477
0.850965	0.824237
0.829173	0.830712
0.892153	0.907956
0.866464	0.884251
0.92687	0.935708
0.856641	0.861702
0.852988	0.849445
0.826093	0.802729
0.905941	0.910153
0.857023	0.819033
0.863358	0.879972
0.883961	0.875463
0.900496	0.875925
0.864623	0.881475
0.884726	0.858927
0.585148	0.465541
0.543778	0.508557
0.906305	0.895698
0.882269	0.904718
0.886462	0.894773
0.888532	0.873728
0.849598	0.839269
0.910903	0.912697
0.893817	0.838922
0.879775	0.869912
0.859378	0.855342
0.878297	0.904602
0.923425	0.904487
0.879394	0.881244
0.902952	0.88136
0.897587	0.885176
0.926283	0.926804
0.894571	0.854533
0.859294	0.885985
0.898641	0.886448
0.906714	0.870722
0.904017	0.907031
0.926488	0.908996
0.508674	0.444496
0.559982	0.542553
0.939074	0.927151
0.915922	0.916975
0.89288	0.907956
0.899742	0.894889
0.866333	0.862627
0.913345	0.92426
0.877987	0.850833
0.869404	0.826781
0.888931	0.863552
0.868166	0.885985
0.827069	0.821924
0.890021	0.888414
0.872329	0.853723
0.924207	0.928076
0.904834	0.915472
0.886846	0.91605
0.886067	0.89408
0.861625	0.843663
0.88683	0.894311
0.896118	0.906452
0.492121	0.492253
0.697191	0.686864
0.900696	0.898242
0.868853	0.890842
0.919714	0.906915
0.868004	0.871878
0.8809	0.879047
0.911545	0.913622
0.891771	0.867368
0.832902	0.821809
0.902984	0.898936
0.915556	0.904371
0.902869	0.87766
0.866176	0.845167
0.931274	0.930967
0.921927	0.84667
0.864308	0.856961
0.88683	0.851642
0.918138	0.891189
0.922092	0.90333
0.916899	0.875809
0.584076	0.447155
0.571165	0.52278
0.93601	0.907724
0.928356	0.939177
0.92969	0.940102
0.92988	0.895467
0.859227	0.839963
0.93773	0.949468
0.926123	0.875809
0.90037	0.881707
0.88299	0.862512
0.888215	0.88587
0.85231	0.855227
0.898809	0.896392
0.855734	0.81938
0.836168	0.804695
0.880252	0.865402
0.865933	0.852451
0.895333	0.879278
0.867213	0.862627
0.585652	0.493756
0.588749	0.560476
0.878426	0.881938
0.879766	0.88957
0.898019	0.90333
0.847955	0.853377
0.787732	0.77012
0.880257	0.885176
0.851543	0.806545
0.800427	0.769542
0.876158	0.860546
0.918667	0.903446
0.940804	0.931429
0.920522	0.887604
0.882838	0.881591
0.929999	0.939292
0.908691	0.882863
0.903312	0.891304
0.925792	0.919866
0.477253	0.444958
0.629563	0.623728
0.925985	0.915125
0.924472	0.914431
0.928699	0.912234
0.917688	0.915587
0.846979	0.809667
0.924632	0.918478
0.920096	0.899977
0.817	0.764339
0.909047	0.910615
0.948725	0.933858
0.865643	0.824352
0.852645	0.842738
0.909663	0.904602
0.860035	0.85407
0.845104	0.820768
0.919609	0.914778
0.456545	0.435014
0.599814	0.5821
0.922269	0.915703
0.9135	0.898589
0.897078	0.896277
0.879024	0.868409
0.852145	0.80296
0.893206	0.88055
0.874807	0.858811
0.785175	0.744218
0.902656	0.89327
0.924994	0.888645
0.892924	0.90969
0.941747	0.939061
0.896673	0.880897
0.888392	0.87951
0.947655	0.934436
0.524133	0.490171
0.629255	0.624306
0.961685	0.950856
0.947788	0.944496
0.934094	0.928307
0.920466	0.913159
0.898065	0.860546
0.946717	0.947271
0.922721	0.894311
0.865942	0.843085
0.935669	0.921947
0.883041	0.86864
0.880096	0.865402
0.901031	0.845513
0.901441	0.89778
0.923238	0.901711
0.547483	0.500347
0.68003	0.694496
0.923454	0.853839
0.910035	0.874884
0.924402	0.888298
0.911234	0.839616
0.889751	0.869218
0.934339	0.891998
0.927587	0.870837
0.876097	0.815564
0.913544	0.863552
0.886475	0.884598
0.895912	0.826318
0.863877	0.860893
0.877301	0.875463
0.61023	0.524861
0.721425	0.668247
0.885629	0.867368
0.879141	0.87234
0.907615	0.886216
0.842443	0.844935
0.836228	0.823427
0.906712	0.903446
0.880071	0.837882
0.807957	0.761101
0.891575	0.890726
0.899564	0.878122
0.887984	0.86945
0.936645	0.932239
0.591792	0.507401
0.702499	0.660731
0.936377	0.927035
0.912902	0.896739
0.901953	0.89963
0.903435	0.898936
0.851132	0.841929
0.90107	0.904602
0.900006	0.889223
0.82258	0.780065
0.906821	0.902521
0.921157	0.916628
0.933908	0.910846
0.575629	0.436748
0.596024	0.498844
0.925482	0.904949
0.918622	0.900902
0.921922	0.913275
0.913453	0.855574
0.836283	0.794288
0.915931	0.893501
0.933996	0.911078
0.895357	0.849907
0.861464	0.810708
0.88256	0.884482
0.496117	0.417438
0.597366	0.543594
0.894939	0.887257
0.877793	0.909574
0.9156	0.913506
0.895461	0.883326
0.827562	0.821346
0.91611	0.912928
0.899243	0.868871
0.85991	0.831869
0.87287	0.844473
0.57803	0.49815
0.668537	0.639107
0.957535	0.94253
0.938749	0.912697
0.924641	0.921369
0.925682	0.895352
0.91203	0.899399
0.916503	0.918594
0.946296	0.934898
0.860465	0.797179
0.918438	0.913043
0.617351	0.640726
0.531452	0.445999
0.55951	0.474907
0.511939	0.472595
0.569429	0.474792
0.445374	0.427729
0.471682	0.396277
0.56077	0.45444
0.501197	0.393386
0.466754	0.420328
0.632629	0.587882
0.626658	0.588344
0.634073	0.598867
0.580092	0.545791
0.583864	0.596785
0.563224	0.538622
0.590622	0.517923
0.497788	0.45259
0.656282	0.645814
0.94566	0.936286
0.936405	0.930273
0.910754	0.900093
0.89014	0.862974
0.939961	0.922872
0.932032	0.908765
0.895185	0.854648
0.931278	0.917784
0.921328	0.943802
0.933269	0.925879
0.876523	0.86043
0.93161	0.92877
0.905916	0.889801
0.874055	0.861933
0.889287	0.896161
0.880827	0.872225
0.885338	0.85488
0.948412	0.933973
0.936649	0.909921
0.875717	0.85488
0.912199	0.892461
0.861613	0.843316
0.919373	0.912928
0.923766	0.874191
0.881352	0.830597
0.877666	0.866443
0.899158	0.868178
0.893216	0.839038
0.862255	0.822387
0.894532	0.86494
0.927369	0.902752
0.885568	0.870143
0.912082	0.900786
0.90484	0.843663
0.905111	0.85488
0.851718	0.763414

## Sheet: Figure 8
	First Synapse of Pair	Second Synapse of Pair			First Synapse of Pair	Second Synapse of Pair					First Synapse of Pair					Second Synapse of Pair
Single time point				Time averaged (24 hr)						Data from: Kasthuri et al., (2015). Cell 162:648-661. Table S1	Synapse No.	Axon No	Dendrite No	PSD size metric (pixels)	Spine Volume (cubic microns)	Synapse No.	Axon No	Dendrite No	PSD size metric (pixels)	Spine Volume (cubic microns)
	2335.59	2035.2			2026.34	1820.69					114	866	16	964	5493	840	866	16	437	4544
	2140.39	1435			1954.62	1447.32					167	1399	16	704	6410	785	1399	16	669	8079
	1741.96	1408.84			1690.35	1399.51					167	1399	16	704	6410	1104	1399	16	461	5650
	1533.12	2036.14			1636.43	1785					167	1399	16	704	6410	1139	1399	16	372	6645
	1385.47	846.68			1190.09	837.994					785	1399	16	669	8079	1104	1399	16	461	5650
	1399.65	834.88			1190.09	794.541					785	1399	16	669	8079	1139	1399	16	372	6645
	877.31	846.68			794.541	837.994					1104	1399	16	461	5650	1139	1399	16	372	6645
	2200.96	1767.2			1586.7	2563.1					1197	3683	14	559	7501	1239	3683	14	433	3762
	1767.2	1002.2			2078.72	1688.81					877	3688	13	345	3851	1133	3688	13	1108	11978
	1098.57	1941.98			1688.81	902.94					75	3688	16	892	9717	754	3688	16	188	2624
	1729.84	2666.93			940.623	1923.29					75	3688	16	892	9717	1032	3688	16	2733	30445
	1477.75	1105.17			1526.06	1047.46					754	3688	16	188	2624	1032	3688	16	2733	30445
	1105.17	1190.31			1047.46	1030.77					1250	3689	4801	362	4404	1278	3689	4801	500	7192
	764	1190.12			724.929	917.265					829	3702	17	786	22326	853	3702	17	189	4024
	1501.53	1496.18			2145.68	1604.54					651	3703	16	282	3741	663	3703	16	146	2584
	1897.67	1363.45			1841.39	1140.59					651	3703	16	282	3741	750	3703	16	258	2757
	1375.37	860.65			1337.51	913.619					663	3703	16	146	2584	750	3703	16	258	2757
	1375.37	725.94			1337.51	690.444					677	3703	3190	815	8075	755	3703	3190	823	13177
	725.94	860.65			690.444	913.619					78	3716	16	855	9590	940	3716	16	537	8181
	1445.86	2613.9			1391.18	894.928					728	3716	3154	375	4037	764	3716	3154	179	4486
	1215.08	1949.37			1012.99	1153.65					888	3716	4802	183	3114	906	3716	4802	139	2595
	1283.65	891.61			1012.99	1391.18					350	3722	16	174	1942	391	3722	16	79	1614
	991.06	1158.98			1576.18	1175.11					184	3731	4803	365	4427	828	3731	4803	506	5886
	1119.86	1307.45			1307.56	727.514					250	3752	16	277	6135	726	3752	16	755	15716
	1672.24	1039.96			1806.19	2912.26					250	3752	16	277	6135	814	3752	16	354	6313
	1358.92	682.63			1630.67	2047.55					726	3752	16	755	15716	814	3752	16	354	6313
	2823.78	2291.82			2215.64	1868.36					689	3754	14	445	3118	1095	3754	14	173	3320
	2268.86	1735.84			1926.71	1602.02					689	3754	14	445	3118	1182	3754	14	300	3030
	1658.61	1346.96			1492.29	1222.94					1095	3754	14	173	3320	1182	3754	14	300	3030
	1346.96	1735.84			1222.94	1602.02					1080	3755	13	230	3642	1160	3755	13	791	14861
	1346.96	2268.86			1222.94	1926.71					1024	3755	14	298	5826	1121	3755	14	252	2415
	2544.88	1184.61			2047.09	1090.48					127	3758	13	337	1917	630	3758	13	617	5692
	1184.61	1619.39			1090.48	1551.07					127	3758	13	337	1917	1007	3758	13	286	1725
	2544.88	1619.39			2047.09	1551.07					630	3758	13	617	5692	1007	3758	13	286	1725
	1057.1	1782.69			931.47	1928.87					827	3771	3183	302	896	992	3771	3183	198	2465
	1462.65	1136.61			1516.49	1139.18					575	3773	16	265	5301	601	3773	16	245	3690
	1136.61	1201.8			1139.18	1246.23					415	3773	3183	629	4977	532	3773	3183	136	2125
	1592.9	838.43			1624.03	799.364					701	3786	3183	266	3809	810	3786	3183	187	1569
	1819.57	1722.78			1539.35	1807.13					145	3790	3201	513	4618	1072	3790	3201	440	5503
	943.61	2628.2			867.883	2282.53					177	3791	14	294	7501	1141	3791	14	298	2997
											1142	3791	3197	932	5921	1291	3791	3197	384	2748
											506	3830	16	1291	15228	985	3830	16	567	4702
											46	3833	3190	401	3135	418	3833	3190	540	6944
											479	3834	16	661	10558	488	3834	16	878	7928
											229	3834	17	824	22161	779	3834	17	20	6991
											31	3837	17	1230	13467	71	3837	17	1484	13217
											31	3837	17	1230	13467	321	3837	17	1753	12624
											31	3837	17	1230	13467	474	3837	17	353	4381
											31	3837	17	1230	13467	568	3837	17	476	6598
											71	3837	17	1484	13217	321	3837	17	1753	12624
											71	3837	17	1484	13217	474	3837	17	353	4381
											71	3837	17	1484	13217	568	3837	17	476	6598
											321	3837	17	1753	12624	474	3837	17	353	4381
											321	3837	17	1753	12624	568	3837	17	476	6598
											474	3837	17	353	4381	568	3837	17	476	6598
											2	3837	4807	246	15157	10	3837	4807	892	11407
											491	3854	3186	133	2026	577	3854	3186	526	4996
											339	3870	3187	160	3007	753	3870	3187	593	2703
											7	3871	3187	1062	8741	417	3871	3187	350	2317
											292	3883	3210	312	4516	330	3883	3210	294	2105
											367	3923	16	274	6185	674	3923	16	173	1286
											692	3951	14	307	3369	1207	3951	14	185	4624
											556	3968	3154	242	3541	572	3968	3154	282	3660
											931	3975	3189	114	3471	1137	3975	3189	111	2247
											402	4002	17	589	4403	424	4002	17	662	7002
											309	4008	17	261	4095	441	4008	17	169	2287
											309	4008	17	261	4095	495	4008	17	291	4908
											441	4008	17	169	2287	495	4008	17	291	4908
											338	4014	16	471	7267	407	4014	16	78	3073
											338	4014	16	471	7267	561	4014	16	259	4472
											338	4014	16	471	7267	565	4014	16	142	5615
											407	4014	16	78	3073	561	4014	16	259	4472
											407	4014	16	78	3073	565	4014	16	142	5615
											561	4014	16	259	4472	565	4014	16	142	5615
											1412	4031	3191	376	4395	1420	4031	3191	315	4057
											1267	4056	14	562	9489	1313	4056	14	434	9396
											461	4068	3192	244	4187	669	4068	3192	129	1928
											917	4071	13	233	2168	928	4071	13	294	4366
											772	4072	2323	213	2589	793	4072	2323	230	3052
											54	4083	3181	1267	12893	745	4083	3181	780	5904
											878	4083	4651	728	3993	1153	4083	4651	202	1572
											1321	4088	4801	328	19737	1324	4088	4801	292	3597
											334	4152	16	988	9143	394	4152	16	256	13898
											891	4178	14	655	5343	1109	4178	14	644	8317
											786	4198	14	911	8355	787	4198	14	321	4635
											27	4220	3225	482	4980	316	4220	3225	514	8077
											150	4228	4651	124	960	986	4228	4651	246	4963
											150	4228	4651	124	960	1005	4228	4651	129	2022
											986	4228	4651	246	4963	1005	4228	4651	129	2022
											900	4410	3192	243	3418	963	4410	3192	649	6879
											880	4414	14	737	6441	1419	4414	14	101	5518
											1174	4458	4651	384	4915	1265	4458	4651	319	2231
											1174	4458	4651	384	4915	1329	4458	4651	107	3519
											1265	4458	4651	319	2231	1329	4458	4651	107	3519
											86	4466	3213	365	29048	134	4466	3213	2494	20471
											727	4471	4429	298	5777	763	4471	4429	444	2605
											220	4504	4801	259	1873	1406	4504	4801	253	1418
											847	4541	3197	335	1659	1217	4541	3197	202	1582
											886	4558	14	338	5054	916	4558	14	674	3793
											1028	5100	4651	302	6489	1115	5100	4651	558	5116
											194	5207	3227	264	3081	1311	5207	3227	173	2773
											1327	5218	4803	567	9438	1401	5218	4803	1846	17622
											901	5230	14	696	7179	1170	5230	14	292	4018
											1271	5234	14	245	3836	1371	5234	14	175	2663
											1016	5270	3222	227	2606	1216	5270	3222	616	7500
											1091	5270	3227	211	2239	1105	5270	3227	104	1883
											1326	5293	14	188	2137	1350	5293	14	336	3219
											1263	5299	14	702	6461	1307	5299	14	230	3464
											1314	5372	14	130	1851	1325	5372	14	143	2732
											819	5643	3225	325	2578	958	5643	3225	372	5068
											335	5757	16	850	10614	396	5757	16	1208	17952
											33	5809	17	1773	20027	375	5809	17	519	12399
											157	5867	16	507	4333	892	5867	16	269	2771
											157	5867	16	507	4333	915	5867	16	228	4543
											892	5867	16	269	2771	915	5867	16	228	4543
											1043	6210	16	318	3369	1110	6210	16	141	4329
											560	6394	16	955	10027	816	6394	16	753	6293
											912	6427	13	326	1650	982	6427	13	281	3225
											617	6462	16	771	11242	1079	6462	16	1064	14277
											627	6479	13	393	7178	884	6479	13	273	4521
											699	6613	13	144	3219	921	6613	13	834	15134
											699	6613	13	144	3219	953	6613	13	108	2251
											921	6613	13	834	15134	953	6613	13	108	2251
											678	6613	16	575	4760	874	6613	16	296	3790

## Sheet: Figures S5 S6
Same Axon, Any dendrite							Same Axon, Same Dendrite
Pearsons			Spearmans				Pearsons			Spearmans
CI	nonCI		CI	nonCI			CI	nonCI		CI	nonCI
0.924881	0.959319		0.912003	0.959644			-0.0519916	-0.420209		0.197734	-0.522895
	0.951785			0.939061				0.135505			0.131938
	0.852198			0.89593				0.688937			0.760176
0.654537	0.0724674		0.631822	0.0400093				0.308373			0.364015
0.424827	-0.27804		0.450509	-0.31938			-0.446571	-0.798601		-0.406221	-0.812905
0.274687	0.540381		0.341004	0.468432				0.602353			0.472826
0.200209	0.657966		0.247919	0.545213				-0.780496			-0.824815
0.0935798	0.242992		0.115865	0.257401				0.689348			0.637604
0.860489	0.489224		0.867368	0.467854			0.291146	-0.36157		0.373844	-0.270583
	-0.35741			-0.14963				-0.420209			-0.522895
	-0.539448			-0.333141				0.555728			0.572387
	0.323577			0.447502				0.688937			0.760176
	0.632131			0.630782			0.654537	0.0724674		0.631822	0.0724674
	0.252146			0.350254				-0.27804			-0.27804
	0.198479			0.308626				0.242992			0.242992
	-0.160099			-0.18617				0.489224			0.489224
	0.0717681			0.0861471			0.860489	0.252146		0.867368	0.252146
	-0.851703			-0.794056				0.198479			0.198479
	-0.912292			-0.789084				-0.851703			-0.851703
0.291146	-0.798601		0.373844	-0.812905				-0.912292			-0.912292
0.694585	-0.416082		0.699121	-0.428076			-0.120756	0.371509		-0.110315	0.371509
-0.446571	-0.511977		-0.406221	-0.56013				0.32781			0.32781
-0.0519916	0.602353		0.197734	0.472826				0.595899			0.595899
-0.384645	-0.780496		-0.330597	-0.824815				-0.0899089			-0.0899089
-0.413424	-0.474379		-0.290703	-0.50185			0.796308	-0.85192		0.853089	-0.8666
	-0.564548			-0.652983				-0.772774			-0.814115
	0.689348			0.637604				-0.514563			-0.606666
	-0.36157			-0.270583				-0.293659			-0.522901
	-0.420209			-0.522895			-0.802553	0.803025		-0.663969	0.661772
	0.135505			0.131938				-0.897596			-0.809783
	0.438602			0.399399				-0.79494			-0.833256
	0.555728			0.572387				0.724304			0.70259
	0.688937			0.760176			0.666975	0.209524		0.60037	0.0805967
	0.308373			0.364015				-0.24729			-0.409343
	-0.657995			-0.53735				0.545665			0.547179
-0.569566	-0.455832		-0.535153	-0.573196				0.791796			0.796138
	0.88925			0.842969			0.823127	0.816986		0.830481	0.785153
	0.464421			0.487512				0.809459			0.80192
	-0.960044			-0.949468				0.775545			0.783418
-0.802553	0.708845		-0.663969	0.594241				0.794062			0.834991
-0.767495	-0.75462		-0.593218	-0.644542			-0.286732	-0.738125		-0.307817	-0.771623
0.870283	-0.870936		0.679657	-0.61727				0.157303			0.257979
	0.803025			0.661772				0.425072			0.327359
	-0.897596			-0.809783				0.0459226			0.0373497
	-0.966332			-0.755572			0.49411	0.120934		0.516998	0.048913
	-0.79494			-0.833256				0.618285			0.50266
	0.724304			0.70259				0.425072			0.327359
	0.66265			0.546674				0.162983			0.0871878
0.666975	0.209524		0.60037	0.0805967			-0.595521	-0.630741		-0.582447	-0.660731
-0.196355	-0.24729		-0.194265	-0.409343				0.157303			0.257979
-0.62306	0.828282		-0.673451	0.763529				0.618285			0.50266
	0.545665			0.547179				-0.284293			-0.299607
	0.791796			0.796138			0.340613	0.660286		0.372669	0.638699
	-0.878457			-0.856152				0.389744			0.380282
	0.184671			0.254394				0.794526			0.782193
	0.487061			0.585916				0.285007			0.2666
	-0.706747			-0.698543			0.313597	-0.194678		0.340543	-0.237525
0.303096	-0.627629		0.202937	-0.73809				-0.0828752			-0.0953387
	0.319066			0.146045				-0.133035			-0.189336
	-0.593871			-0.583719				-0.359096			-0.487056
	0.00300173			-0.0187327			0.47713	-0.359096		0.534708	-0.487056
0.622074	0.694992		0.713851	0.727746				-0.484806			-0.418947
	0.894788			0.865284				0.401064			0.472435
	-0.509009			-0.539297				0.653304			0.61063
	-0.862434			-0.722753			0.7547	-0.266008		0.666855	-0.451158
0.49411	-0.738125		0.516998	-0.771623				-0.48454			-0.535855
-0.286732	-0.630741		-0.307817	-0.660731				0.448062			0.611519
-0.595521	0.157303		-0.582447	0.257979				0.612417			0.569735
	0.120934			0.048913			0.155237	0.659966		0.0592885	0.654433
	0.618285			0.50266				0.00896112			-0.127047
	-0.284293			-0.299607				0.744694			0.643139
	0.425072			0.327359				0.431389			0.387916
	0.162983			0.0871878			0.671979	0.499857		0.629588	0.533597
	0.0459226			0.0373497				0.435861			0.437606
0.626386	-0.525732		0.490102	-0.33543				-0.612209			-0.6262
0.65467	-0.931848		0.555967	-0.836818				-0.0233362			0.0208922
0.960627	-0.880467		0.91625	-0.764046			0.431698	0.435861		0.472614	0.437606
	-0.581755			-0.386494				0.0119122			-0.0141163
	-0.874303			-0.680173				0.234478			0.13834
	-0.820531			-0.594943				0.00896112			-0.127047
	-0.0160963			0.0609929			0.71873	0.699477		0.750769	0.250769
	0.0362552			0.188776				0.744694			0.684615
	0.00915251			0.125008				0.0234524			0.0253846
0.313597	-0.194678		0.340543	-0.237525				0.557404			0.157692
0.290351	-0.0828752		0.330215	-0.0953387			0.550529	0.485811		0.605872	0.28636
0.47713	-0.323846		0.534708	-0.195003				0.293694			0.131036
	-0.133035			-0.189336				0.682471			0.469226
	-0.359096			-0.487056				0.258167			0.234331
	-0.484806			-0.418947			0.486314	0.218923		0.436477	0.234331
	-0.133824			-0.0700537				0.556712			0.504235
	0.401064			0.472435				0.209073			0.1214
	0.653304			0.61063				0.283597			0.254658
0.716274	0.188208		0.670243	0.227555			0.643392	0.485811		0.571993	0.28636
0.7861	-0.384483		0.692829	-0.280632				0.504224			0.481785
0.777598	0.195826		0.736872	0.420666				0.397306			0.244495
0.682992	-0.135043		0.501976	-0.178995				0.293437			0.254658
0.924308	-0.547234		0.907397	-0.67476			0.025073	0.236427		0.0671937	0.264822
0.7547	-0.435709		0.666855	-0.655562				-0.750851			-0.716544
	-0.266008			-0.451158				-0.261505			-0.351779
	-0.48454			-0.535855				-0.647635			-0.618295
	0.250013			0.173348			0.850567	0.813039		0.830281	0.785631
	-0.127548			-0.0773574				0.806718			0.803762
	0.24368			0.485037				-0.0953176			-0.191613
	-0.0152529			0.0186335				-0.240115			-0.349985
	0.637521			0.638622			0.094217	0.19798		0.116374	0.261055
	0.373654			0.43083				0.707271			0.642553
	0.448062			0.611519				-0.201452			-0.113537
	0.612417			0.569735				0.631272			0.495529
0.671979	0.499857		0.629588	0.533597			0.582773	0.615918		0.665084	0.553006
0.941932	0.435861		0.874647	0.437606				0.599565			0.600142
0.169438	0.57672		0.0863919	0.680407				0.320117			0.46531
0.71873	0.0119122		0.634105	-0.0141163				0.387675			0.35826
0.431698	-0.612209		0.472614	-0.6262			0.443855	-0.179809		0.46827	-0.264015
0.155237	-0.0233362		0.0592885	0.0208922				-0.33648			-0.450879
	-0.54503			-0.487295				0.00762369			0.186802
	0.195468			0.258046				-0.113411			0.0128893
	0.63812			0.652174			0.580414	-0.0407488		0.546716	-0.0561825
	0.234478			0.13834				0.347593			0.380327
	0.659966			0.654433				-0.554696			-0.646747
	0.00896112			-0.127047				0.0839752			0.0206599
	0.696814			0.57764			0.238121	0.401783		0.2037	0.339377
	0.699477			0.686053				0.265561			0.191243
	0.744694			0.643139				0.797235			0.821893
	0.431389			0.387916				0.354865			0.409929
0.550529	0.485811		0.605872	0.28636			0.457004	0.401783		0.490102	0.339377
0.643392	0.293694		0.571993	0.131036				0.421141			0.259944
0.754423	0.504224		0.57651	0.481785				0.797235			0.821893
0.521399	0.531134		0.436477	0.389156				0.621868			0.522788
0.39853	0.682471		0.319029	0.469226			0.41178	0.725135		0.353068	0.68893
0.736514	0.258167		0.789949	0.234331				0.361332			0.28745
	0.553469			0.504235				0.421141			0.259944
	0.645669			0.623941				0.265561			0.191243
	0.397306			0.244495			-0.42991	-0.711087		-0.0641998	-0.304965
	0.190443			0.1214				0.569641			0.527598
	0.293437			0.254658				-0.534666			-0.536109
	0.392033			0.334839				0.200283			0.0967623
	-0.489501			-0.352908			0.368217	0.200283		0.406475	0.0967623
	-0.0622628			-0.0141163				0.0859844			0.0310207
	0.0323089			0.0107284				0.0704978			0.171014
	-0.0962623			-0.00734049				0.336618			0.385384
-0.617353	-0.285059		-0.584416	-0.321287			0.00987289	-0.00510562		-0.0345976	0.299784
0.833123	-0.0383654		0.698475	0.0479955				0.746807			0.623435
-0.701128	-0.105561		-0.721062	-0.149633				0.387021			0.414986
	-0.323251			-0.523433				0.352261			0.341474
	0.731107			0.611519			0.0976937	-0.759111		0.0516189	-0.786247
	-0.368175			-0.431959				0.136982			0.0719704
	0.422144			0.504235				-0.400424			-0.308171
	-0.707611			-0.706381				0.275926			0.38415
	0.284525			0.367589			0.0448356	0.171407		0.0299106	0.143879
-0.738249	-0.714736		-0.738249	-0.714736				-0.0520248			-0.0507555
	0.936674			0.936674				-0.0304576			-0.0437249
	0.574717			0.574717				0.404115			0.392168
	-0.874089			-0.874089			0.931468	-0.0520248		0.931051	-0.0507555
-0.468161	-0.323873		-0.357755	-0.370213				0.0324503			0.0357077
0.525423	0.200708		0.450632	0.165094				-0.530684			-0.55128
-0.346031	-0.952931		-0.310638	-0.940056				-0.392681			-0.47271
	-0.59149			-0.404009			0.774932	0.691359		0.654038	0.586083
	0.366376			0.306321				0.772138			0.662288
	-0.978763			-0.974715				0.650893			0.611594
	0.433033			0.591613				0.917257			0.952236
	-0.208438			-0.216898
	0.643807			0.663645
0.0642138	0.386525		0.0463782	0.508742
	0.282574			0.513614
	0.397958			0.325439
	0.467045			0.522171
0.352533	0.434885		0.352533	0.434885
0.587988	0.871383		0.587988	0.871383
0.580414	0.493139		0.580414	0.493139
	0.345167			0.345167
	-0.0407488			-0.0407488
	0.347593			0.347593
	0.0102811			0.0102811
	-0.554696			-0.554696
	0.0839752			0.0839752
0.846997	0.84457		0.847795	0.753932
	0.796703			0.761332
	-0.617857			-0.781437
	-0.583987			-0.702868
0.457004	0.620392		0.490102	0.668085
0.823435	0.725135		0.769226	0.68893
0.238121	0.50901		0.2037	0.535122
0.58287	0.361332		0.563367	0.28745
0.41178	0.401783		0.353068	0.339377
0.413109	0.421141		0.448659	0.259944
	0.46326			0.311255
	0.265561			0.191243
	0.797235			0.821893
	0.621868			0.522788
	0.799028			0.749985
	0.354865			0.409929
	-0.771944			-0.77379
	-0.360131			-0.319149
	-0.638958			-0.585446
	-0.136185			0.0341042
0.0338851	0.490939		0.0317607	0.536849
	-0.476565			-0.389824
	0.27128			0.293617
	0.627668			0.588036
-0.42991	-0.711087		-0.0641998	-0.304965
0.377905	0.569641		0.464693	0.527598
-0.275925	0.00776665		-0.130681	0.177058
0.171853	0.514703		0.221215	0.50626
-0.129183	0.332139		-0.0767808	0.432994
0.368217	0.42047		0.406475	0.434721
0.236758	-0.534666		0.198027	-0.536109
-0.0501668	0.200283		-0.0419981	0.0967623
-0.054617	0.0859844		-0.11107	0.0310207
0.351551	0.719965		0.316435	0.669812
0.182007	0.151307		0.257848	0.122541
0.188375	0.750381		0.160407	0.667962
0.00987289	0.634077		-0.0345976	0.624915
0.775229	0.0704978		0.697071	0.171014
0.386429	0.336618		0.431144	0.385384
	-0.659881			-0.567191
	0.0985373			0.165094
	-0.668094			-0.559914
	0.110277			0.223558
	0.267474			0.25094
	0.385036			0.393771
	0.245813			0.299784
	0.670383			0.623435
	0.375606			0.408449
	0.476262			0.416096
	-0.103318			-0.101696
	0.387816			0.308912
	0.427488			0.414986
	0.31885			0.341474
	0.562014			0.610977
	0.505945			0.42695
	-0.136847			-0.0818378
	0.352843			0.363676
	0.321213			0.361332
	0.17306			0.210607
	0.238657			0.314955
0.819782	0.946876		0.812026	0.95905
0.613332	0.837835		0.571385	0.768116
0.136598	0.649502		0.0828245	0.54906
0.746095	0.0828962		0.722109	0.0385446
0.0976937	-0.840601		0.0516189	-0.906383
0.513062	-0.759111		0.448535	-0.786247
	-0.449809			-0.520444
	0.136982			0.0719704
	-0.440342			-0.310762
	-0.400424			-0.308171
	-0.209301			-0.0830712
	0.275926			0.38415
	-0.833016			-0.884798
	-0.698989			-0.703484
	-0.31764			-0.390688
	0.227899			0.126364
0.0448356	0.171407		0.0299106	0.143879
0.0842657	-0.0520248		0.0312673	-0.0507555
0.931468	0.0324503		0.931051	0.0357077
	-0.0304576			-0.0437249
	0.404115			0.392168
	0.347056			0.379833
	0.336082			0.276966
	-0.530684			-0.55128
	-0.392681			-0.47271
0.202183	0.685914		0.24465	0.60259
	-0.0395735			0.15239
	0.0349123			0.0775208
	0.807239			0.759359
-0.674293	0.177324		-0.700065	0.199739
-0.377705	-0.310206		-0.416196	-0.271385
-0.324932	0.548508		-0.306448	0.576748
0.122238	-0.10813		0.173361	-0.0633956
0.0759724	0.664005		0.126791	0.683348
-0.012315	-0.589873		0.037234	-0.520951
	-0.586292			-0.661746
	0.239682			0.187473
	0.340244			0.360617
	-0.275878			-0.300261
	0.258219			0.231112
	-0.216812			-0.233391
	0.93847			0.93845
	-0.599073			-0.594008
	-0.25402			-0.381025
	-0.386243			-0.375597
-0.29774	0.806864		-0.174772	0.760638
	-0.2772			-0.180091
	0.767122			0.547981
	-0.362556			-0.224707
0.836101	0.371415		0.805336	0.23913
0.115456	0.31283		0.197628	0.403162
0.00821476	-0.114983		0.0316206	-0.0988142
	0.592706			0.554348
	0.525277			0.604743
	0.306045			0.212451
	-0.126644			-0.220356
	-0.0423982			0.0948617
	0.0445427			0.0899209
